# Supplementary material for: Western Indian Rural Gut Microbial Diversity in Extreme Prakriti Endo-Phenotypes Reveals Signature Microbes
Source: Front Microbiol. 2018 Feb 13;9:118. doi: 10.3389/fmicb.2018.00118 (PMC5816807; doi:10.3389/fmicb.2018.00118)
Supplement: Supplementary Table S3 — Core Microbiome in male and female groups. [file Table3.XLSX]

## Sheet: CoreMicrobiome_Males
Prakriti	Kapha	Kapha	Pitta	Pitta	Vata	Pitta	Pitta	Kapha	Kapha	Pitta	Vata	Kapha	Vata	Pitta	Vata	Kapha	Pitta	Kapha	Kapha	Pitta	Pitta	Kapha	Pitta	Kapha	Pitta	Kapha	Kapha	Vata	Vata	Kapha	Pitta	Pitta	Vata	Vata	Kapha	Kapha	Kapha	Kapha	Kapha	Vata	Vata	Pitta	Pitta	Vata	Pitta	Vata	Vata	Pitta	Pitta
SampleID	TR-BPED-8523	TR-VHED-0223	TR-BDED-8643	TR-BEEU-8912	TR-HUEP-2754	TR-HEEU-2982	TR-FIEP-4114	TR-DWEE-6300	TR-FDEP-4664	TR-VVEB-0061	TR-BPEI-8528	TR-UUEF-7735	TR-UUEP-7784	TR-VHEB-0291	TR-UFEF-7405	TR-UHEB-7211	TR-HFEP-2484	TR-BDEB-8681	TR-HFEP-2434	TR-WFEE-3420	TR-UUEU-7752	TR-EFEH-9467	TR-WDEP-3614	TR-BWEB-8391	TR-IHEW-1226	TR-PHEE-5250	TR-HEEB-2921	TR-PPEF-5585	TR-HUEB-2761	TR-IWEU-1382	TR-UVEU-7082	TR-IPEB-1521	TR-IUEU-1742	TR-EDEB-9671	TR-IDEU-1692	TR-BBEP-8894	TR-DWEU-6382	TR-DEEU-6942	TR-DPEU-6512	TR-EEEV-9909	TR-HPEE-2500	TR-BWEE-8360	TR-HWEF-2325	TR-FIEP-4134	TR-DVEP-6004	TR-BDEF-8665	TR-VUEP-0724	TR-EBEB-9861	TR-EEEB-9901
Bacteria|Proteobacteria|Betaproteobacteria|Burkholderiales|Alcaligenaceae|Sutterella|OTUID_1974536	2.14689e-05	1.84434e-05	0.00281336	0.000502715	0.00305622	4.98041e-05	0	0.00200479	0.00130402	7.81509e-05	6.13547e-05	4.29535e-05	0.00137617	0.00324131	0.000235142	0.00414313	0.000151012	0.0152955	0	0	0.00876208	0.000393108	0.00556082	9.02344e-05	4.23849e-05	0	0.000288475	0.000804074	0.00177032	0	0.000451345	0.000568909	0.00624773	0	0.000368822	0.00145516	0.0110444	0.00558117	0.000689123	8.55505e-05	0.000333828	0.000125608	0.000133333	0.000386026	0.00148651	0.000191498	3.77822e-05	0	0
Bacteria|Firmicutes|Clostridia|Clostridiales|Lachnospiraceae|OTUID_187248	2.14689e-05	0.000202877	0.00111054	0.00120652	0.000172994	0.000257321	0.00029163	0.00487184	0	3.90755e-05	0.000818063	0.00012886	4.74541e-05	0	0	0.000188324	0.000151012	0.00129337	0.000282799	0.000791239	0.000224669	0	0	0.000609082	7.06414e-05	4.87258e-05	7.21189e-05	0	0.000153941	0	0.000180538	0	0.000217944	0	0.000122941	0.000101523	0	0.000606649	0	0.000171101	4.9456e-05	3.14021e-05	8.88889e-05	0.000321688	9.29066e-05	0.000191498	5.66733e-05	0	0
Bacteria|Firmicutes|Clostridia|Clostridiales|Lachnospiraceae|Lachnospira|OTUID_197649	0.00111638	0.000922169	0	0	0	3.32027e-05	0.000145815	0.0032443	0.00122252	0.000117226	0.000204516	0	0.000427087	0.000134123	5.87855e-05	0.00094162	0.000302024	0	0	3.59654e-05	0.000898674	0.000524143	0.000344857	0.0010377	0.00176604	0.000292355	0.000144238	0.000134012	7.69704e-05	0.000293332	0.00198592	7.11136e-05	0	0.000433407	0	3.38409e-05	0	0.00157729	0	0.000171101	0.0003091	0.00015701	0.000222222	0.00379592	0	0	0	0	0
Bacteria|Firmicutes|Clostridia|Clostridiales|Ruminococcaceae|Faecalibacterium|prausnitzii|OTUID_295485	0.0013096	0.000571745	0.00866218	0.000100543	0.00123018	0.000315426	0	0.00493652	0	0.00287205	0.0124346	0.00352219	0.00151853	0.000111769	0.000764211	6.27746e-05	0	5.62335e-05	0	1.79827e-05	0.0112334	6.55179e-05	0	0.000180469	0.00137044	0.0013156	0.000360594	0.0300188	7.69704e-05	0.0013037	0.000270807	0	0.00123502	0.000866814	0.000184411	0.011066	0	0	0.000275649	0.00145436	0.00212661	0	0	0.00173712	0	0	1.88911e-05	0.000611309	0.00105164
Bacteria|Bacteroidetes|Bacteroidia|Bacteroidales|Prevotellaceae|Prevotella|copri|OTUID_289257	0.0263423	0.00201033	0.024802	0.0389101	0.0872273	0.051348	0.0172062	0.0163832	0.0195196	0.0181701	0.000920321	0.0303681	0.0860343	0.0205879	0.00611369	0.008914	0.0733917	0.00146207	0.0190418	8.99135e-05	0.0195462	0.000851733	0.0661264	0.00200772	0.0772252	0.0180529	0.00137026	0.0357813	0.0451817	0.0861743	0.0367395	0.0248542	0.0276789	0.0231439	0.0995205	0.15286	0.0789028	0.00012133	0.10188	0.0143725	0.0854847	0.00631182	0.126978	0.0414978	0.120082	0.00363845	0.00387267	0.0709119	0.186245
Bacteria|Firmicutes|Clostridia|Clostridiales|OTUID_184991	6.44067e-05	7.37735e-05	0	0.000904886	3.84431e-05	0.000141112	0	0.000301796	2.03753e-05	3.90755e-05	0.00159522	0	0	0	0.000176356	0.000125549	0.000151012	0.0001687	0	0.000125879	0.000224669	0	8.62143e-05	0	1.41283e-05	0	7.21189e-05	0	0	0	9.0269e-05	0	0	0	0	0	0	0.00012133	2.75649e-05	8.55505e-05	0	0	0.000177778	0	0	0	0	0.00040754	0.000210327
Bacteria|Firmicutes|Clostridia|Clostridiales|Lachnospiraceae|Roseburia|OTUID_195207	0.00223277	3.68868e-05	0.00984675	0.000100543	0.000115329	0	0	0.00685507	0	0.00509935	0.000163613	0.00253426	0	0.0043143	0	0.0280603	0.00181214	0.00798515	0.000141399	0.00510709	0	0.00101553	4.31072e-05	4.51172e-05	0.000211924	0	7.21189e-05	0.000268025	0.000153941	1.62962e-05	0	0	0.014239	0	0.000184411	0	0	0	0	0	0.000272008	0.00361124	0	0.0131892	0	0	0	0.00234335	0
Bacteria|Firmicutes|Clostridia|Clostridiales|Lachnospiraceae|OTUID_186105	0	7.37735e-05	0.00051825	0	0	5.81048e-05	0	0.0118024	4.07506e-05	0.0532989	0.00991901	0.0130149	4.74541e-05	0.00355426	0.00293927	0.00244821	0.000151012	0.0589889	0.000612731	0.00174432	0	0.00389832	0	9.02344e-05	0	0	0	0	0.000153941	8.1481e-05	0.000631883	3.55568e-05	0.0191064	0.000693451	0.000245881	0	0	0	0.00011026	0	2.4728e-05	0.000219815	0	0	0	0	0.000188911	0.00020377	0
Bacteria|Firmicutes|Clostridia|Clostridiales|Ruminococcaceae|OTUID_176204	0.000257627	0.000387311	0	0.000100543	7.68861e-05	0.000340328	0	0.000237125	0.000916889	0.000761972	0	0	9.49082e-05	0.000178831	0.000117571	0.000125549	0.00105708	0	0.000117833	0	0.000224669	0.000131036	0	0.000789551	0	2.43629e-05	0	0	7.69704e-05	3.25924e-05	0.00343022	0.00078225	7.2648e-05	0.000476748	0	0.000676819	0	0	0.00146094	0.0114638	0.000148368	0.000125608	0.000133333	6.43376e-05	0.000650346	0	9.44555e-05	0	0
Bacteria|Firmicutes|Bacilli|Lactobacillales|Lactobacillaceae|Lactobacillus|ruminis|OTUID_178213	0.00195367	0.000276651	0.00155475	0.010557	0.00484383	0.00164354	0.00131234	0.035461	2.03753e-05	0.00113319	2.04516e-05	0	0	0.000357662	0.000529069	0.00401758	0.00211416	0.00506101	0.00143756	0.221133	0	0.0049466	0.00694025	4.51172e-05	0.000240181	4.87258e-05	0	0	7.69704e-05	0	9.0269e-05	0.000248898	0.00697421	0.000216704	0	0	0	0.00012133	0.000248084	0.000769955	9.8912e-05	0.00640603	4.44444e-05	0	0	0.00153198	0.0663455	0.00020377	0.000630981
Bacteria|Bacteroidetes|Bacteroidia|Bacteroidales|Paraprevotellaceae|Prevotella|OTUID_546557	0.0207819	0.0011066	0	0	0.00024988	0.0341988	0	0.110166	0.0524664	0.000918274	4.09031e-05	0.0155921	0.094576	0.0164524	0	6.27746e-05	0.0339777	0.0001687	0.0798907	1.79827e-05	0.0235902	0.0011138	0	0.000721875	0.000141283	2.43629e-05	0	0	0.0119304	0.065087	0	0	0.0908827	0	0.105729	0.0550254	1.12928e-05	0.0281485	0.00011026	0	3.7092e-05	0	0	0	0.0177916	0	1.88911e-05	0	0
Bacteria|Firmicutes|Clostridia|Clostridiales|Lachnospiraceae|OTUID_178452	0.00938191	0.000350424	0	0	1.92215e-05	4.15034e-05	0	0	0	3.90755e-05	0	4.29535e-05	0	2.23539e-05	5.87855e-05	0	0.000302024	0	0	0	0.00404403	3.2759e-05	0	0.000360937	0.000452105	4.87258e-05	0	0	0	0	9.0269e-05	0	0	0.0011702	0	0.0153976	1.12928e-05	0	0.00011026	8.55505e-05	1.2364e-05	0	0	0	4.64533e-05	0	0	0.000713194	0.000210327
Bacteria|Bacteroidetes|Bacteroidia|Bacteroidales|Prevotellaceae|Prevotella|OTUID_296082	0.00946779	0.000387311	0.00940253	0.0511764	0.00326766	0.000423335	0.00160397	2.15568e-05	0.013896	0.000234453	0	0.00111679	0.00972809	0	0.0012345	0	0.105104	0	0	0	0.000449337	0	0.000517286	0.000676758	0.023792	0.000194903	0.000360594	0.0238542	0.00346367	0.0327554	0.00162484	0.0191651	0	0.00346726	0.00879026	0.0203046	0.0185879	0	0.0999504	0.000513303	0.000482196	0.000125608	0.0172889	0.0276652	0.0160728	0	0	0.0462557	0.0708802
Bacteria|Firmicutes|Clostridia|Clostridiales|Ruminococcaceae|OTUID_354517	0.000944632	0.000829952	0.00673725	0.00170923	0.000807304	0.00132811	0.00029163	1.07784e-05	0.00114102	0	2.04516e-05	0	0.0057894	0	0.00105814	0	0	0	0.000164966	1.79827e-05	0.000674006	0	0	0.00372217	0.00227465	0.00017054	0.0023078	0.00469043	0.000384852	0.00034222	0.00550641	0.000995591	0	0.00173363	0.000122941	0.000541455	0.108185	0.000363989	0.000137825	0.000513303	0.000593472	0	0.000133333	0.00199447	0.00134715	0	0	0.00835456	0.00136713
Bacteria|Firmicutes|Clostridia|Clostridiales|Ruminococcaceae|Faecalibacterium|prausnitzii|OTUID_183157	0.000944632	0.00239764	7.40357e-05	0.00191032	0.000961076	8.30068e-06	0	4.31137e-05	2.03753e-05	1.95377e-05	0.0013089	0	0	0.000134123	0.000940568	6.27746e-05	0	0.000224934	0.00120189	0.000143862	0.00157268	3.2759e-05	0	0	0.00466233	0.000267992	0.000144238	0.00174216	0	0.000162962	0.0014443	0.00167117	0.00312386	0.00238374	0.000491763	3.38409e-05	0.000135514	0	2.75649e-05	0.00213876	0.000234916	0	0.0004	0	0.0013936	0	0	0.000101885	0
Bacteria|Firmicutes|Clostridia|Clostridiales|Lachnospiraceae|OTUID_183401	2.14689e-05	0	7.40357e-05	0	0.000134551	8.30068e-06	0	0.000226347	0	0	6.13547e-05	4.29535e-05	0	0.000111769	0.000176356	0	0	0	7.06997e-05	0	0	3.2759e-05	0	0	0	0	7.21189e-05	0.000134012	7.69704e-05	0	9.0269e-05	3.55568e-05	0.000581184	0	0.000184411	3.38409e-05	0	0	5.51298e-05	0	0.000210188	0.000690846	0	6.43376e-05	4.64533e-05	0.000191498	0	0	0
Bacteria|Firmicutes|Clostridia|Clostridiales|OTUID_180754	0.000150282	0.000461085	7.40357e-05	0.00754072	0.00113407	0	0	0.000161676	0.000101877	1.95377e-05	4.09031e-05	4.29535e-05	0	2.23539e-05	0.00105814	0	0	0.000899736	0.000212099	0.000629394	0.000449337	0.00232589	0	0.00194004	0	0	7.21189e-05	0	7.69704e-05	6.51848e-05	0.000180538	0.000142227	0.00341446	0	0.000122941	0.000236887	0	0.012133	0.000413474	0	3.7092e-05	0.000533836	0	6.43376e-05	0	0.000957488	0.000547842	0	0
Bacteria|Bacteroidetes|Bacteroidia|Bacteroidales|S24-7|OTUID_177679	0.000987569	0.000516415	0	0.00512769	0.00528592	0.0060512	0.000729075	4.31137e-05	0.00431957	0.00556826	0	0.00279198	0	0.0122499	0.00387984	0.00847458	0.00317125	0	0.00308722	0	0.00584138	0.0238813	0	0.0247242	0.000113026	2.43629e-05	0	0	0	0.000896291	0.00559668	0	0.0036324	0.000130022	0.00129088	0.00226734	0	0	0.00493412	0	0.00641691	0.0999215	0.000355556	0.0613138	0.00380917	0.00172348	0.00017002	0	0
Bacteria|Firmicutes|Clostridia|Clostridiales|Lachnospiraceae|Lachnospira|OTUID_195236	0.000966101	0.000147547	0.0010365	0.0014076	0.000864969	0.00105419	0	0	0.0121844	0	0	0	0.000664357	0	0.000705426	0	0.000151012	0	0	0	0.00157268	0	0	0.000902344	0.00040972	0.000292355	7.21189e-05	0	0.00192426	0.00335702	0.0116447	0.000320011	0	0.00169029	0	6.76819e-05	0.00092601	0.00133463	0.000385909	0	0.00506924	0	0.00133333	0.00160844	0.0176523	0	0	0.0104941	0.00157745
Bacteria|Firmicutes|Clostridia|Clostridiales|Lachnospiraceae|Coprococcus|OTUID_182054	0	3.68868e-05	0.000444214	0.000100543	0	8.30068e-05	0	0	0.000101877	0	0	0	0.000427087	0	0.000881782	0	0.000302024	0	0	0	0	0	4.31072e-05	6.76758e-05	0	0	0	0.000134012	0.000538793	8.1481e-05	0.000361076	3.55568e-05	0	0.000173363	0	3.38409e-05	0	0.00024266	0.000192954	0	2.4728e-05	0	0	0.000128675	0.00027872	0	0	0.000101885	0.00168262
Bacteria|Firmicutes|Clostridia|Clostridiales|Lachnospiraceae|Lachnospira|OTUID_184876	0	0.00162302	0.00155475	0.000100543	1.92215e-05	0.000157713	0	4.31137e-05	0	0	0	8.5907e-05	0	0.000178831	0.00141085	6.27746e-05	0	5.62335e-05	0.000848396	0	0.00898674	6.55179e-05	0	0.00015791	0.000155411	0	0.000144238	0.00375235	0	0	0.000361076	0.000888921	0.00268798	0.00407403	0.00208999	0	3.38784e-05	0	8.26947e-05	0	0	0.00191553	0.00151111	0	0	0	9.44555e-05	0.00112073	0.000525818
Bacteria|Proteobacteria|Betaproteobacteria|Burkholderiales|Alcaligenaceae|Sutterella|OTUID_41229	0	3.68868e-05	7.40357e-05	0	0.000192215	1.66014e-05	0	0.000840716	0.000101877	0	0.000695353	0.000386581	0.00023727	0.0049402	5.87855e-05	0.000627746	0	0	0	5.39481e-05	0	0.000556902	0	0.000586523	0	0	0	0.000134012	0.000230911	0.000293332	0.000361076	0	0.0036324	0	0.000245881	3.38409e-05	0	0	5.51298e-05	0	0	0	4.44444e-05	0.000128675	0.00013936	0	0	0	0
Bacteria|Firmicutes|Bacilli|Lactobacillales|Streptococcaceae|Streptococcus|OTUID_1076557	0.0015887	0.000221321	0.00155475	0.000904886	0.000153772	8.30068e-06	0.00029163	5.38921e-05	0.00464557	0.000371217	6.13547e-05	0	0	0.00114005	0	0	0.00196315	0.000224934	0.00674004	1.79827e-05	0.00134801	0.000163795	0	0.000225586	0.000437977	2.43629e-05	0.000144238	0.000402037	7.69704e-05	0.000537775	9.0269e-05	0.00462239	7.2648e-05	0	0.00577821	3.38409e-05	0.00560123	0.00012133	0	0.00171101	0.00012364	6.28042e-05	0	0.00817088	4.64533e-05	0	0.000812317	0.00101885	0.0271322
Bacteria|Firmicutes|Clostridia|Clostridiales|Lachnospiraceae|OTUID_178665	0.000150282	0.000221321	0.00273932	0.000603258	0.000153772	0.00036523	0	1.07784e-05	0.000203753	0	0	0	0.00189816	0	0.0032332	0	0.000453035	5.62335e-05	0	0	0	0	8.62143e-05	0.000586523	1.41283e-05	0.000121815	0.000360594	0.000804074	0.00115456	0.000211851	0.00135403	0.000213341	0	0.00229706	6.14704e-05	0.00037225	0	0.00169862	0.00132312	0	0.000136004	0	0.000177778	0.000386026	0.00176523	0	0	0.00040754	0.00652014
Bacteria|Firmicutes|Clostridia|Clostridiales|Lachnospiraceae|OTUID_3272764	0.0025548	0.00798598	0.0542682	0.000502715	0.000307544	0.00543695	0	3.23353e-05	0.00460482	0.000332141	4.09031e-05	8.5907e-05	0.00284725	4.47077e-05	0.00587855	6.27746e-05	0.00135911	0.000337401	2.35666e-05	0	0.000224669	0	0.00129321	0.00782783	0	7.30887e-05	0.000360594	0.00134012	0.000769704	0.00505182	0.0472107	0.00462239	7.2648e-05	0.0256577	0.000676174	0.00490694	0	0.00363989	0.00733227	0.000513303	8.6548e-05	3.14021e-05	4.44444e-05	0.000707714	0.00116133	0	0	0.0234335	0.00378589
Bacteria|Firmicutes|Clostridia|Clostridiales|OTUID_364736	0.000107345	0	0.000666321	0.000904886	0.000288323	0.000182615	0.000145815	0.000441915	0.000142627	0.000117226	0.000143161	0.000171814	0.000569449	0	0.000117571	0.000125549	0.000151012	0	7.06997e-05	0	0	3.2759e-05	0	0	0	0.000121815	0	0	7.69704e-05	6.51848e-05	0	0.000213341	0.000145296	0	0	0.000169205	0	0	8.26947e-05	0.000256652	9.8912e-05	0	8.88889e-05	0	4.64533e-05	0.000382995	0	0.000713194	0.000105164
Bacteria|Firmicutes|Clostridia|Clostridiales|Lachnospiraceae|OTUID_186735	0.000107345	0.000147547	0.000740357	0.0028152	0.000192215	0.00012451	0	1.07784e-05	2.03753e-05	0	0	0	0.000142362	0	0.000117571	0	0.000151012	0	0	0	0	0	0	0.00015791	1.41283e-05	0	0	0	7.69704e-05	8.1481e-05	0	3.55568e-05	0	8.66814e-05	6.14704e-05	6.76819e-05	1.12928e-05	0.000970638	0	8.55505e-05	1.2364e-05	0	8.88889e-05	0.000321688	9.29066e-05	0	0	0	0
Bacteria|Firmicutes|Clostridia|Clostridiales|Lachnospiraceae|Ruminococcus|gnavus|OTUID_179279	0.000708474	0.000221321	0.000296143	0.00653529	0.000538203	0.000423335	0	0.000129341	4.07506e-05	0.000273528	0.00163613	0.000171814	0	0.000268246	0.000470284	0.000251099	0.000151012	0.00213687	0.000471331	0.00151055	0.000449337	0.000262072	0.00030175	0.00121816	0	4.87258e-05	0.00504832	0.000268025	0.000153941	0.00013037	0.000451345	0.000106671	0.00523066	0.00151692	0.000245881	0.000913706	2.25856e-05	0.000363989	0.000275649	0.000171101	0.000136004	0.000785053	0	0.000128675	0	0.00153198	0.000264475	0.00020377	0
Bacteria|Bacteroidetes|Bacteroidia|Bacteroidales|Prevotellaceae|Prevotella|copri|OTUID_345899	0.000236158	0.000313537	0	0.00784235	0.000518981	0.0657165	0.000437445	3.23353e-05	0.000468632	0.000761972	0	0	0.000521995	2.23539e-05	0	0	0	0	0.000989796	0	0	0	8.62143e-05	0.00324844	0.000282566	2.43629e-05	0	0	0.000153941	0.0029822	0.0011735	7.11136e-05	0	0.0110519	0.00338087	0	6.77568e-05	0	0.000854512	0.000342202	0.00012364	0	0.000933333	0.00366725	0.0128211	0	5.66733e-05	0	0
Bacteria|Firmicutes|Clostridia|Clostridiales|Ruminococcaceae|OTUID_334336	0.000279096	0.00983032	0.00288739	0.00160869	7.68861e-05	2.49021e-05	0	0.000107784	0.00112064	0	2.04516e-05	0	9.49082e-05	0	0.000470284	0	0.00286922	5.62335e-05	0	0	0.000224669	0	0	2.25586e-05	0.00302345	0.000194903	0.000360594	0.0125972	0.000769704	0.000602959	0.00243726	0.00298677	0.000217944	0.000736792	0	0.00294416	0.00147936	0.00303324	0.00011026	8.55505e-05	0.00301681	0	0.000133333	0.00193013	0.000371626	0	0	0.00662252	0.000630981
Bacteria|Firmicutes|Clostridia|Clostridiales|OTUID_182729	0.000171751	0.00011066	0.000222107	0.00221194	1.92215e-05	2.49021e-05	0	0.00061437	8.15013e-05	0.00017584	0.00337451	4.29535e-05	0	8.94154e-05	0.000999353	0.000313873	0	0.00146207	0.00068343	0.00122282	0	0.000229313	4.31072e-05	0.000203027	0	0	0	0.000134012	0.000153941	3.25924e-05	0.000180538	0.000248898	0.000145296	0.000130022	0.000307352	0.000304569	0.000214563	0.000606649	0.000220519	8.55505e-05	4.9456e-05	0.000439629	0	0.000128675	9.29066e-05	0	3.77822e-05	0	0
Bacteria|Firmicutes|Clostridia|Clostridiales|Ruminococcaceae|OTUID_165935	0.000815818	0.000645518	0	0	1.92215e-05	0.000257321	0	0	0.000366756	0.00109411	0	0.000558395	0	0.000156477	5.87855e-05	0	0.000151012	0.0001687	0	0	0.000674006	0.000458625	0	0.00173701	0	0	0	0	0	0.000146666	9.0269e-05	3.55568e-05	0	0.000173363	0	0.000101523	0	0	0.000826948	0	7.4184e-05	0.00194693	0	0	0	0.00287246	1.88911e-05	0	0
Bacteria|Bacteroidetes|Bacteroidia|Bacteroidales|Prevotellaceae|Prevotella|stercorea|OTUID_302538	0.00184633	0.0126706	0	0	0.000365209	0.00614251	0.000874891	0	0.0014874	0.000136764	0	0.00236244	0.00303706	0	0	0.0047081	0.000302024	0	0.000589164	0	0.00269602	3.2759e-05	0.00741443	0.0038124	0.00688047	0	0	0	0.00931342	0.0103318	0.000180538	0.000462239	0	0.00576431	0.00122941	0.00250423	0	0.00169862	0.000551298	0.00855505	0.00222552	0.000125608	0.00173333	6.43376e-05	0.0070609	0	0.000132238	0	0
Bacteria|Bacteroidetes|Bacteroidia|Bacteroidales|Prevotellaceae|Prevotella|copri|OTUID_173565	0.000450847	0.00112505	0.00111054	0.000100543	0.000730418	0.000464838	0.021289	0.000172455	4.07506e-05	0.00224684	0	0.00914909	9.49082e-05	0.000469431	0.000117571	0.00414313	0.050891	0	0.00075413	0	0.0071894	0.0169364	0	6.76758e-05	0.00207686	0.00421478	0	0	0.0170105	0.00324294	0	0.00167117	0.000145296	0.00216704	0.000860585	0.000439932	0	0.0478039	0.000744253	0.000342202	0.00128586	3.14021e-05	0.0044	6.43376e-05	0.0028801	0	3.77822e-05	0.0013245	0
Bacteria|Firmicutes|Clostridia|Clostridiales|Lachnospiraceae|OTUID_336275	0	0.00448174	0	0.00100543	3.84431e-05	8.30068e-06	0	7.54489e-05	0	0.00017584	0.0019429	0	0.000189816	0	0.00188114	0	0.000302024	0	0	3.59654e-05	0.000674006	3.2759e-05	0	0	9.8898e-05	0	0	0.000134012	0	6.51848e-05	0	0.000142227	0.00072648	0	0	0	0	0.000849308	5.51298e-05	0	8.6548e-05	0	0	6.43376e-05	4.64533e-05	0	0	0.000101885	0.000105164
Bacteria|Bacteroidetes|Bacteroidia|Bacteroidales|Prevotellaceae|Prevotella|copri|OTUID_314613	0.000450847	0.000129104	0	0	0	0.00930507	0	0	0	0	0	0.00141746	0.000806719	0	0	0.000125549	0.000302024	0	0.000164966	0	0.000224669	0	0	0.00309053	0.000197796	0	0	0	7.69704e-05	0.00523108	0.000361076	0.000391125	0	0.000736792	0.000676174	0.00382403	0	0.000485319	0.000385909	0	0.00189169	3.14021e-05	0	6.43376e-05	0.00171877	0	0	0	0
Bacteria|Firmicutes|Clostridia|Clostridiales|Ruminococcaceae|OTUID_178675	0.000257627	0.00149391	0.000222107	0.000100543	5.76646e-05	8.30068e-06	0.000437445	0.00139042	0.00372868	9.76887e-05	0.00114529	0.000257721	4.74541e-05	6.70616e-05	0.000822997	0.000564972	0	0.000112467	0.00480758	0.0201766	0.000224669	0.00268623	0	0.00121816	0.000692286	0.000121815	0	0	7.69704e-05	0.000651848	0.00333995	0.00124449	0.00130766	0.000173363	0	0.000744501	0	0	0.00606428	0.000598854	0.00086548	3.14021e-05	0.000133333	0.030496	0.00111488	0	0.000207802	0	0.000420654
Bacteria|Firmicutes|Clostridia|Clostridiales|Ruminococcaceae|OTUID_178015	0.000601129	0.00728513	0.018731	0.00201086	1.92215e-05	0.000132811	0	2.15568e-05	0.00118177	0	0	0	0	2.23539e-05	0.000881782	0.000376648	0.0077016	0	0	1.79827e-05	0.0150528	0	0.000129322	0.000518848	1.41283e-05	0.00382498	0.000216357	0.00281426	0.002617	0.000146666	0.0188662	0.000462239	0	0.000433407	0.000368822	0.000270728	2.25856e-05	0.00740112	0	0	0.000148368	0.000125608	0.000444444	0.0384096	0	0	0	0.00835456	0.000841308
Bacteria|Firmicutes|Clostridia|Clostridiales|Lachnospiraceae|OTUID_175751	0.000128813	0.000405754	0	0	1.92215e-05	0.000315426	0	0.000161676	0.000122252	0.0101987	0.000552192	0.000644302	0	0.000469431	0	0.000251099	0.000151012	0	0	0	0	0.000360349	0	0.000721875	0	2.43629e-05	0	0	0	0.000488886	9.0269e-05	3.55568e-05	0	0.000130022	0	3.38409e-05	0	0	0.000220519	8.55505e-05	1.2364e-05	0.00788193	0	0.000128675	0	0.00076599	0	0	0.000105164
Bacteria|Firmicutes|Clostridia|Clostridiales|OTUID_361727	0.000901694	0.000608631	0.000740357	0.00170923	0.000134551	0.000132811	0	3.23353e-05	0.000387131	1.95377e-05	2.04516e-05	0	0.000284724	0	0.000999353	0	0	0	0	0	0.00269602	0	0	0.000654199	1.41283e-05	0.000121815	0	0.00281426	0	0.000179258	0.000992959	0.000355568	0	4.33407e-05	0	0.00033841	0	0	0.000689123	0.000513303	0.000210188	0	0.000222222	0	0.000232266	0	0	0.00152827	0.00809759
Bacteria|Firmicutes|Clostridia|Clostridiales|Ruminococcaceae|Faecalibacterium|prausnitzii|OTUID_185244	0.00113785	0.000147547	0.000962464	0.000201086	0.000961076	8.30068e-06	0	0.00188622	0.00103914	0.00619346	0.0256463	0.00459602	0.000332179	0.00069297	0.00429134	0	0.000453035	0.00494855	0.0102986	0.00282328	0.00157268	0.00163795	0	0.00374473	5.65131e-05	4.87258e-05	0	0.000268025	0.00223214	0	0.00252753	0.00117338	0.0138031	0.00147358	0.000122941	0.00135364	0	0	0.000248084	8.55505e-05	7.4184e-05	3.14021e-05	0	0.000707714	0.00013936	0.000382995	0.00117125	0.00020377	0.000630981
Bacteria|Firmicutes|Clostridia|Clostridiales|Lachnospiraceae|Lachnospira|OTUID_207487	0.00246892	3.68868e-05	7.40357e-05	0.000804343	0	0.0012534	0	0	0.00385093	0	0	0	0	2.23539e-05	0.000235142	0	0	0	0	0	0.00112334	0	0	0.000203027	4.23849e-05	0	0	0.000134012	0.00169335	6.51848e-05	0	0.000106671	7.2648e-05	0	0	0.000270728	0	0	0.000496169	0	0.000754204	6.28042e-05	0.00124444	0.000128675	0.00794351	0	1.88911e-05	0	0.00147229
Bacteria|Firmicutes|Clostridia|Clostridiales|Ruminococcaceae|OTUID_181421	0.00019322	0.00359646	0	0	0	8.30068e-06	0	0.000355688	6.11259e-05	0.000312604	0.000122709	4.29535e-05	0	0.000357662	0.000293927	0.00131827	0.000453035	0.000112467	9.42663e-05	7.19308e-05	0.00112334	3.2759e-05	0	0	0.000127155	0	0	0	0	1.62962e-05	0.000270807	0	0.000145296	4.33407e-05	0	0.00165821	0	0	0	0	0	6.28042e-05	0.000177778	0	4.64533e-05	0.00114899	3.77822e-05	0.000101885	0.000105164
Bacteria|Firmicutes|Clostridia|Clostridiales|OTUID_4301511	0.00057966	0.000295094	0	0.000301629	1.92215e-05	5.81048e-05	0	0	0	0.000136764	0	0.000472488	0.000379633	0.000223539	0.000293927	0.000188324	0	0.00146207	0	0	0.000224669	0.000262072	0	0	0	0	7.21189e-05	0.00187617	7.69704e-05	1.62962e-05	0	0	0.00036324	0	0	0	0	0	0.000385909	0.000513303	0.000160732	0.000376825	4.44444e-05	0	9.29066e-05	0	0	0	0.000736145
Bacteria|Bacteroidetes|Bacteroidia|Bacteroidales|Prevotellaceae|Prevotella|copri|OTUID_184464	0.053479	0.0023792	0.0208781	0	0.000288323	0.0774288	0.0230388	0.000797603	0.422625	0.00162163	0	4.29535e-05	0	0.000715324	0.000470284	0.000125549	0.0151012	5.62335e-05	0.00183819	0	0	6.55179e-05	0.00349168	0.000699317	0.000381464	2.43629e-05	7.21189e-05	0.000804074	0.0013085	0.0038622	0	0.0168895	0	0.0117887	0.0837226	0.00328257	0.000248442	0.000849308	0.0154639	8.55505e-05	0.00138477	0.000219815	0.00128889	0.00167278	0.00929066	0.00076599	0.000793426	0.000101885	0
Bacteria|Bacteroidetes|Bacteroidia|Bacteroidales|Bacteroidaceae|Bacteroides|ovatus|OTUID_308598	0	9.22169e-05	0	0	0.000307544	2.49021e-05	0	0.000129341	0	5.86132e-05	0.000940772	0	9.49082e-05	4.47077e-05	0	0.000125549	0	0	0	1.79827e-05	0	0.000556902	0	0.00031582	0.000805312	9.74516e-05	0.00822155	0	0	0	0.000270807	0.000177784	0	0	6.14704e-05	3.38409e-05	0.000180685	0	0.00016539	0.00111216	0.000111276	0	0	0	0.00144005	0.00114899	0	0	0.000105164
Bacteria|Firmicutes|Clostridia|Clostridiales|Lachnospiraceae|Roseburia|OTUID_322114	0.00141695	0.00313537	0.000962464	0.00251357	5.76646e-05	0.000298825	0	2.15568e-05	0	1.95377e-05	0	0	9.49082e-05	0	0.000235142	0.000188324	0.000151012	0.000112467	0	1.79827e-05	0.00134801	3.2759e-05	0.000172429	0.000293262	2.82566e-05	0	0	0.00147414	0.00169335	6.51848e-05	0	3.55568e-05	7.2648e-05	4.33407e-05	0.000368822	6.76819e-05	1.12928e-05	0	0.000744253	0	0.000445104	6.28042e-05	0	6.43376e-05	0	0	0	0	0.000210327
Bacteria|Firmicutes|Clostridia|Clostridiales|Ruminococcaceae|OTUID_189760	0.000407909	9.22169e-05	0	0.00261412	0.00149928	0.000149412	0	0.000118563	0.000427882	0.000195377	0.0128436	0.00326446	4.74541e-05	0	0.00199871	0.000251099	0	0.00208064	0.00235666	0.0163103	0.00561672	0.00170347	0	0.000338379	0.00247245	2.43629e-05	0	0.000402037	0.000923645	0.000325924	0.000992959	7.11136e-05	0.000435888	0.00125688	0.000184411	3.38409e-05	0	0.00024266	0.000385909	0	0.000284372	0.000219815	0	0.000321688	0.000325173	0.000382995	0.000642297	0.00183393	0.000630981
Bacteria|Firmicutes|Clostridia|Clostridiales|Ruminococcaceae|Faecalibacterium|prausnitzii|OTUID_369996	0.000901694	0.000129104	0.00170282	0.000402172	0.000807304	8.30068e-06	0	1.07784e-05	0.000163002	1.95377e-05	4.09031e-05	4.29535e-05	0.000996536	0.00147535	0	0	0	0.000899736	7.06997e-05	5.39481e-05	0	3.2759e-05	0	0.000360937	4.23849e-05	0	7.21189e-05	0.000134012	0.000461823	1.62962e-05	0.000361076	0.000106671	0	0.000650111	0	0.000270728	0	0	5.51298e-05	0	1.2364e-05	0	0.000133333	0.000193013	0	0.000574492	0	0	0
Bacteria|Firmicutes|Clostridia|Clostridiales|Ruminococcaceae|Faecalibacterium|prausnitzii|OTUID_165926	2.14689e-05	3.68868e-05	0.000370178	0.00301629	3.84431e-05	3.32027e-05	0	0	0.000101877	0	0	0	0.000142362	0	5.87855e-05	0	0	0	0	0	0.000674006	0	0	2.25586e-05	0.00218988	2.43629e-05	0.000144238	0	0.000230911	1.62962e-05	9.0269e-05	0.000106671	0	0.000216704	0	3.38409e-05	0.00158099	0	0	0.000171101	0.00037092	0	0.000222222	0.00160844	0.000836159	0	0	0.00020377	0.0011568
Bacteria|Bacteroidetes|Bacteroidia|Bacteroidales|Bacteroidaceae|Bacteroides|plebeius|OTUID_187388	0	0.00994098	0	0.000201086	0.000115329	0	0	4.31137e-05	0.000264879	0	0	8.5907e-05	0.000854174	0.000111769	0	6.27746e-05	0	0	7.06997e-05	0.0271539	0.000449337	0.00615868	0	0.0149338	1.41283e-05	0.00377625	0.00144238	0.0663361	0	1.62962e-05	0	0	0	0	6.14704e-05	0.000439932	0.016544	0.00266926	0.00115773	0	0.00068002	0	0	0.0010294	0.00102197	0.00076599	0	0.0186449	0
Bacteria|Bacteroidetes|Bacteroidia|Bacteroidales|Prevotellaceae|Prevotella|copri|OTUID_307571	0.0646429	0.00350424	0.0455319	0.028152	0.00148006	0.0494389	0.019685	0.00690897	0.000366756	0.0273919	0.00541967	0.00850479	0.0229203	0.00865094	0.00311563	0.0984306	0.0659921	0.00264297	0.00261589	5.39481e-05	0.100652	0.0123829	0.00974222	0.00311309	0.00713478	0.106856	0.000360594	0.0117931	0.0303264	0.0168503	0.00306915	0.20591	0.0220124	0.0702553	0.0193632	0.014247	0.00802918	0.000849308	0.0469155	0.00102661	0.30413	0.00251217	0.110578	0.0132536	0.0181632	0.00478744	0.00188911	0.107183	0.0766642
Bacteria|Firmicutes|Clostridia|Clostridiales|Ruminococcaceae|OTUID_198198	0.000150282	0	0	0.00180977	0.000384431	8.30068e-05	0	6.46705e-05	8.15013e-05	3.90755e-05	0.000163613	0	0	0	0.00188114	6.27746e-05	0	0.0001687	2.35666e-05	0	0	6.55179e-05	0	9.02344e-05	1.41283e-05	0	0	0.00348432	0	4.88886e-05	9.0269e-05	0.000391125	0.000145296	0.000346726	0	0.000304569	0	0	0.00016539	0	0	0	0.0004	0.000579039	0	0	0	0	0
Bacteria|Firmicutes|Clostridia|Clostridiales|Ruminococcaceae|OTUID_360808	0.00218983	0.00940612	0.00125861	0	0	4.15034e-05	0	3.23353e-05	0.000101877	0.000234453	0	0	0	0.00616967	0.00411498	0	0	0	0.000117833	0	0.000449337	0.000196554	0	0.00593291	0	0	0	0	7.69704e-05	0.000244443	0.00135403	0	7.2648e-05	4.33407e-05	6.14704e-05	0.000135364	0	0	0.000661558	0	0.00086548	0.0014445	0	0.00862124	0	0.00689391	1.88911e-05	0	0.000525818
Bacteria|Firmicutes|Clostridia|Clostridiales|Ruminococcaceae|OTUID_180801	0.00201808	1.84434e-05	0.000444214	0.0199075	0.00518981	7.47062e-05	0	0	0.000407506	0	0	0	9.49082e-05	0	0.000352713	0	0.000604047	0	0	0	0	0	4.31072e-05	0.00015791	1.41283e-05	0	0.000504832	0	7.69704e-05	6.51848e-05	0	0.000106671	0	0.00208035	0.00473322	0.000812183	0	0	0.000303214	0.000598854	0.000160732	0	0	0.000386026	0	0	0	0.00040754	0
Bacteria|Firmicutes|Clostridia|Clostridiales|OTUID_175180	0.000171751	0.000424198	7.40357e-05	0.00904886	9.61076e-05	4.15034e-05	0	0	0.000264879	0	0	0	4.74541e-05	0	0.000352713	0	0	0	0	0	0.000224669	0	0	2.25586e-05	0.000621645	0	0.000793307	0.000134012	0	0	9.0269e-05	0	0	0	0	0	0	0.00024266	0.00011026	8.55505e-05	4.9456e-05	0	8.88889e-05	0.000128675	4.64533e-05	0	0	0.000305655	0.000210327
Bacteria|Firmicutes|Clostridia|Clostridiales|Ruminococcaceae|OTUID_182271	2.14689e-05	0.000387311	0.000296143	0.000201086	0	0.000265622	0	0	2.03753e-05	0	0	0	0.000189816	0	0.000293927	0	0.000453035	0	0	0	0.000449337	0	0	4.51172e-05	0.00155411	0.00017054	0.000216357	0.000804074	0.000692734	3.25924e-05	9.0269e-05	0.000177784	0	8.66814e-05	0	0	5.6464e-05	0.000363989	0	0	0.000395648	0	8.88889e-05	0.000386026	0.000603893	0	0	0.00020377	0.000210327
Bacteria|Firmicutes|Clostridia|Clostridiales|Ruminococcaceae|OTUID_182890	0.000901694	9.22169e-05	0.00318353	0.0208124	0	8.30068e-06	0	0	0.000203753	0	0	0	9.49082e-05	0	0.000529069	0	0	0	0	0	0.000898674	0	0	0.000563965	0.000649901	7.30887e-05	0.0155056	0.000402037	0	0.000146666	0.0011735	0.000391125	0	0.000823473	0.000122941	0.000169205	0	0.000485319	0.00294945	0	0.00121167	0	8.88889e-05	0.000321688	0.00157941	0	0	0.00122262	0.000105164
Bacteria|Firmicutes|Clostridia|Clostridiales|Lachnospiraceae|OTUID_181834	4.29378e-05	0	0.000666321	0.000603258	1.92215e-05	4.98041e-05	0.000145815	0.000528142	2.03753e-05	9.76887e-05	4.09031e-05	0	0	0	0	0	0	0.000731035	0.00101336	0.000377637	0	0.000294831	0	0.000112793	1.41283e-05	0	0	0	0	4.88886e-05	0	3.55568e-05	7.2648e-05	0	0.000122941	3.38409e-05	0.00137772	0.000849308	5.51298e-05	0	1.2364e-05	3.14021e-05	0	6.43376e-05	0	0.000957488	5.66733e-05	0.000305655	0.000105164
Bacteria|Firmicutes|Clostridia|Clostridiales|OTUID_184494	0.00103051	3.68868e-05	0	0.000100543	0	0.000149412	0	0.000129341	0.00103914	0.000195377	0.000184064	4.29535e-05	0	2.23539e-05	0.000235142	6.27746e-05	0	0.000562335	0	0	0	0.000163795	0.00137943	2.25586e-05	0	0	0	0.000134012	0	0.000407405	0	0.000355568	7.2648e-05	0.000216704	0.000860585	0.000642978	0	0	0.000551298	0.000171101	0.000136004	0	0	0	0	0	0	0	0.000105164
Bacteria|Firmicutes|Clostridia|Clostridiales|Lachnospiraceae|Coprococcus|OTUID_184025	0.000107345	0.000239764	0.000296143	0.0186004	0.000653532	0	0	0.000194011	0.000183378	3.90755e-05	0.000572644	8.5907e-05	9.49082e-05	0.000134123	0.000352713	0.000125549	0.000151012	0.00106844	0.000612731	0.000521498	0	0.00160519	4.31072e-05	0.000225586	2.82566e-05	0	0	0	0.000307882	0.000293332	0.000812421	0.000106671	0.00319651	0	6.14704e-05	0.000203046	0	0.011769	0.000303214	0	2.4728e-05	0.000376825	0	0.000257351	0	0.00344696	0.000188911	0	0
Bacteria|Bacteroidetes|Bacteroidia|Bacteroidales|Prevotellaceae|Prevotella|copri|OTUID_545061	0.0689581	0.232571	0.167025	0.0180977	0.140356	0.0434126	0.118548	0.0331113	0.030074	0.0236407	0.0038449	0.12929	0.0934371	0.0439477	0.0032332	0.06742	0.110541	0.00106844	0.039309	0.000251758	0.12514	0.0575903	4.31072e-05	0.00248145	0.0704578	0.00153486	0.0034617	0.00495846	0.118381	0.110847	0.0646326	0.0477884	0.0384308	0.0808737	0.0400787	0.0499492	0.0748374	0.230769	0.0783946	0.0689537	0.0351385	0.0149474	0.0902667	0.00559737	0.0598318	0	0.0135638	0.0669384	0.00157745
Bacteria|Firmicutes|Clostridia|Clostridiales|Ruminococcaceae|OTUID_314996	0.000257627	5.53301e-05	0.000148071	0	0	0	0	1.07784e-05	6.11259e-05	0.00121134	2.04516e-05	0.00558395	0.000284724	0.0026154	0	0.00169492	0	5.62335e-05	4.71331e-05	1.79827e-05	0.00629072	0	0	0	1.41283e-05	0	0	0	0.000153941	0.000260739	0.00108323	0.000426682	7.2648e-05	4.33407e-05	0	0.00291032	0	0	0.000275649	0	2.4728e-05	0.00197833	0	0	0	0	1.88911e-05	0.000101885	0.000315491
Bacteria|Firmicutes|Clostridia|Clostridiales|Lachnospiraceae|Ruminococcus|OTUID_177466	0.00109491	5.53301e-05	0.000592285	0.00452443	0.00126862	8.30068e-06	0	0	8.15013e-05	0	0	0	0.000427087	0	0.000764211	0	0	0	7.06997e-05	0	0	0	4.31072e-05	2.25586e-05	0	0	0.000937545	0.000268025	7.69704e-05	6.51848e-05	0.000180538	0.000106671	0	0.000910155	0.00147529	0.000101523	0	0	0.000330779	0.000342202	6.182e-05	0	0	0	0	0	0	0	0.000105164
Bacteria|Firmicutes|Clostridia|Clostridiales|OTUID_185034	8.58756e-05	0.000442641	0.000370178	0.0014076	0.000442095	0.000141112	0	0.000140119	6.11259e-05	0.000136764	0.000306774	0.00012886	0	2.23539e-05	0	0.000376648	0.000302024	0.000506101	0.000329932	8.99135e-05	0.000449337	3.2759e-05	0	0.000112793	0	0	0	0	0	0.000114073	0.000992959	7.11136e-05	0	4.33407e-05	6.14704e-05	0.000304569	0	0	2.75649e-05	0	4.9456e-05	3.14021e-05	4.44444e-05	6.43376e-05	0.00013936	0.000574492	5.66733e-05	0.00101885	0
Bacteria|Firmicutes|Clostridia|Clostridiales|Ruminococcaceae|Faecalibacterium|prausnitzii|OTUID_181056	0.000622598	1.84434e-05	0.00133264	0.000703801	9.61076e-05	0.00296334	0	0.00215568	0.00030563	3.90755e-05	0.000163613	0.00012886	0	8.94154e-05	0.000235142	6.27746e-05	0.000151012	5.62335e-05	0.000117833	0.000503516	0	3.2759e-05	0	0.000293262	1.41283e-05	0	0	0	0	0	9.0269e-05	0	7.2648e-05	4.33407e-05	0	0	0	0.000606649	0	0	2.4728e-05	9.42063e-05	0	0	0	0.000191498	3.77822e-05	0	0
Bacteria|Bacteroidetes|Bacteroidia|Bacteroidales|Bacteroidaceae|Bacteroides|OTUID_192684	2.14689e-05	0.00180745	7.40357e-05	0	0.000384431	0.00189256	0	0.000323353	0.000122252	0.00318465	0.000368128	0.00012886	0	0.00143065	0	0.000376648	0	0.000112467	0.000212099	0	0	0.000589661	0.000775929	0.00135352	1.41283e-05	4.87258e-05	0.0026684	0.00482444	0	0	9.0269e-05	0.000142227	7.2648e-05	0	0	0.000575296	0	0	0.000192954	0.000941056	8.6548e-05	0.00138169	0	0.00411761	0	0.00172348	0	0	0.00252392
Bacteria|Firmicutes|Clostridia|Clostridiales|Ruminococcaceae|Faecalibacterium|prausnitzii|OTUID_177732	0.00148135	0.000184434	7.40357e-05	0	1.92215e-05	0.00011621	0	3.23353e-05	0.00099839	5.86132e-05	2.04516e-05	0.000257721	0.000379633	4.47077e-05	0.000470284	0	0	0	0	7.19308e-05	0	0	0	0.0015791	0	0	0	0	7.69704e-05	9.77772e-05	0.00090269	0.000817807	0	0.00104018	0	0.00104907	0	0	0.000468604	8.55505e-05	0	0	0	0.000193013	0	0	0	0.00112073	0.000210327
Bacteria|Firmicutes|Clostridia|Clostridiales|Ruminococcaceae|OTUID_315589	0.00019322	0	0	0.00201086	0.000115329	0	0	1.07784e-05	2.03753e-05	0.000722896	0	8.5907e-05	0	0	5.87855e-05	0	0	0.000112467	0	0.00019781	0.00134801	0.00707594	0	0.000406055	1.41283e-05	9.74516e-05	0	0	0.000230911	0.00013037	0.00288861	0	0	8.66814e-05	0	3.38409e-05	0	0	0.00294945	0	0.00158259	0.0277281	0	0.000193013	0.000185813	0.000191498	0	0	0.00136713
Bacteria|Firmicutes|Clostridia|Clostridiales|Lachnospiraceae|OTUID_311820	0	1.84434e-05	0.000148071	0.000100543	7.68861e-05	3.32027e-05	0	0.000118563	2.03753e-05	0.000410292	0.000143161	0.000257721	0.000379633	6.70616e-05	0.00141085	0	0	0.000281167	2.35666e-05	1.79827e-05	0	0.000131036	0	4.51172e-05	0	7.30887e-05	0	0	0.000153941	1.62962e-05	0	0	0.000435888	0.000173363	0	0	0	0	0.000137825	0	2.4728e-05	3.14021e-05	0	0	9.29066e-05	0	0	0	0.000420654
Bacteria|Bacteroidetes|Bacteroidia|Bacteroidales|Bacteroidaceae|Bacteroides|OTUID_2874602	0	0.000368868	0.000222107	0.000100543	0.000403652	0.000190916	0	0	0	0	0	0	4.74541e-05	0	0.000117571	0	0	0	0	0	0	0	0.00133632	0.00101514	8.47697e-05	0.00194903	0.562094	0.000268025	0.000153941	0	0.000992959	3.55568e-05	0	8.66814e-05	0.000922056	6.76819e-05	0	0	0.000303214	0.00402087	0.000111276	0	4.44444e-05	0.004954	0.0128676	0	0	0.000101885	0
Bacteria|Firmicutes|Clostridia|Clostridiales|OTUID_192462	0.00279096	0.000571745	0.00051825	0.00301629	9.61076e-05	0.000232419	0	0.00184311	0.00095764	0.00085966	0.00272006	0.000214767	0.000189816	0.000558846	0.000176356	0.000439422	0.000453035	0.000731035	0.000424198	1.79827e-05	0.000674006	0.000294831	0	6.76758e-05	1.41283e-05	0.000341081	0	0.00134012	0	0.000309628	0.000812421	0.000284455	0.00101707	0.000996836	0	0.000304569	0	0	0.000578863	8.55505e-05	0.000408012	0.000628042	0	0.000579039	0.000603893	0.000191498	0	0.000305655	0.00683563
Bacteria|Firmicutes|Clostridia|Clostridiales|Ruminococcaceae|OTUID_840376	0.00111638	0.00129104	0	0.00301629	0	0.00195896	0	1.07784e-05	0.000835388	0	2.04516e-05	0.000601349	0.000142362	0	0.000352713	0.0185185	0	0.00579205	0.000117833	0.00199608	0.00696473	0.000294831	0.0222002	0	0.00049449	0	0.000216357	0.00589654	0	3.25924e-05	0	0.00792917	0	0	0.000122941	0	0	0	0.000606428	0.000769955	0	0	0	0	0	0	0	0	0.000736145
Bacteria|Bacteroidetes|Bacteroidia|Bacteroidales|Prevotellaceae|Prevotella|copri|OTUID_178387	0.00989716	0.000534858	0.0211742	0.000100543	0.000134551	0.00127	0.00758239	3.23353e-05	0.00244504	0.0120352	0	0	0	0.000916508	0.00241021	0	0.00211416	0	0.00139043	3.59654e-05	0	0.000131036	0	0.00108281	0.000522746	2.43629e-05	0	0	7.69704e-05	0.0051333	0.0227478	3.55568e-05	0	0.00450743	0.162343	0.0354653	3.38784e-05	0.0475613	0.0446827	0	0.0142928	0.00191553	0.142889	0	4.64533e-05	0.00440444	0.00619628	0.000101885	0
Bacteria|Firmicutes|Clostridia|Clostridiales|Lachnospiraceae|Dorea|formicigenerans|OTUID_186652	0.000150282	0.000295094	0.000592285	0.000201086	0.000269101	0.000273923	0	2.15568e-05	4.07506e-05	0	2.04516e-05	0	0.000142362	0	5.87855e-05	0	0.000151012	0	0	0	0.000224669	0	0	0.000293262	0	0	0	0	7.69704e-05	0.000179258	0	7.11136e-05	0	0	0	0.000406091	0	0.000485319	0	0.000171101	0.00012364	0	4.44444e-05	0.000450364	0.000185813	0	0	0.000101885	0.000105164
Bacteria|Firmicutes|Clostridia|Clostridiales|Lachnospiraceae|OTUID_174489	0.00251186	0.00103283	0.000222107	0.00150814	0.00155694	0.00721329	0.000145815	1.07784e-05	0.00222091	1.95377e-05	2.04516e-05	0	0.000332179	0	0.0372112	0	0.0025672	0.000224934	0	0	0.000224669	0.00062242	0.000689715	0.02116	1.41283e-05	0.000706524	0.00259628	0	0.00184729	0.00319406	0.0145333	0.000320011	7.2648e-05	0.0124821	0.00184411	0.000473773	2.25856e-05	0.0156515	0.00865538	8.55505e-05	0.0013724	0	0.000311111	0.0093933	0.00144005	0	0	0.0412634	0.00567883
Bacteria|Firmicutes|Clostridia|Clostridiales|Lachnospiraceae|OTUID_177859	0.000128813	0.000590188	0	0.015182	0.000134551	2.49021e-05	0	4.31137e-05	2.03753e-05	0	4.09031e-05	8.5907e-05	0	0	0.000293927	0	0.000302024	0.000955969	0	0.000143862	0.000224669	0	0	4.51172e-05	1.41283e-05	0	7.21189e-05	0	0	1.62962e-05	9.0269e-05	7.11136e-05	0	0	0	0	0	0	0.00011026	0	3.7092e-05	0	4.44444e-05	6.43376e-05	0	0.000191498	0	0	0
Bacteria|Actinobacteria|Coriobacteriia|Coriobacteriales|Coriobacteriaceae|Collinsella|aerofaciens|OTUID_287514	0.000729943	3.68868e-05	0	0.000603258	0.000269101	8.30068e-05	0	1.07784e-05	0.000163002	1.95377e-05	0	0	0	2.23539e-05	0	6.27746e-05	0	5.62335e-05	0.00101336	0.00213994	0	0.000262072	0	2.25586e-05	0	0	0	0	7.69704e-05	3.25924e-05	0.000631883	0.00192007	0.000653832	0	0	0	0	0.00012133	0.000275649	0.000256652	1.2364e-05	0	4.44444e-05	0	0	0	0	0.000101885	0
Bacteria|Bacteroidetes|Bacteroidia|Bacteroidales|Prevotellaceae|Prevotella|copri|OTUID_558839	0.0249898	0.0659904	0.12897	0.0217173	0.0851898	0.0546932	0.159084	0.0205868	0.00258766	0.00935858	0	0.0735364	0.177526	0.00167654	0.00199871	0.0320151	0.0536092	0.00382388	0.00850753	8.99135e-05	0.0925635	0.0884819	0.000775929	0.0638859	0.0768014	0.270038	0.000144238	0.000268025	0.1758	0.0294146	0.0325871	0.0792917	0.0199782	0.0409136	0.0273543	0.0262606	0.0345898	0.0896627	0.0578588	0.0317392	0.00666419	0.00464751	0.0856444	0.0059834	0.0781344	0.00114899	0.0138472	0.293836	0.0845515
Bacteria|Firmicutes|Clostridia|Clostridiales|Ruminococcaceae|OTUID_185286	0.00019322	0.000147547	7.40357e-05	0.00331792	1.92215e-05	0	0.00029163	0.00197245	6.11259e-05	0.000351679	2.04516e-05	0	0.00023727	0.00069297	0.000587855	0.000188324	0	0.000224934	0.00160253	0	0.000449337	0.00167071	0	0.00015791	0.000452105	0	0	0.000268025	7.69704e-05	1.62962e-05	0.000631883	0.000711136	0.000581184	0.000953495	0	3.38409e-05	0	0.00024266	0.0073874	0	0.000333828	0.00376825	0	0.000386026	0	0.000574492	1.88911e-05	0	0.000210327
Bacteria|Bacteroidetes|Bacteroidia|Bacteroidales|Prevotellaceae|Prevotella|copri|OTUID_215670	0.0247322	0.00477684	0.0265788	0.00130706	0.0505526	0.0287619	0.00204141	0.0349652	0.00291367	0.044546	0.00726031	0.0688974	0.0560907	0.033732	0.000999353	0.30408	0.00543642	0.00281167	0.0277143	0.000125879	0.00179735	0.0651903	0.00396586	0.000631641	0.00113026	0.00124251	0	0	0.00123153	0.00294961	0.000270807	0.0351301	0.0488195	0.00702119	0.0205311	0.107005	0.0249232	0.0715846	0.000358344	0.000513303	0.0101261	0.0134401	0.0292444	0.000514701	0.000743253	0	0.0237272	0.00020377	0.000210327
Bacteria|Firmicutes|Clostridia|Clostridiales|Lachnospiraceae|Coprococcus|OTUID_183973	6.44067e-05	0.000184434	0	0.00170923	0	3.32027e-05	0	0.000129341	2.03753e-05	5.86132e-05	0.000306774	8.5907e-05	0	0	0.000529069	0.000125549	0	0.000112467	0.000353499	0.000215792	0.000674006	0.000458625	0	0.000744434	0	0	0.00108178	0.000268025	0	9.77772e-05	0.00126377	7.11136e-05	0.00399564	4.33407e-05	0	0.000169205	1.12928e-05	0.00363989	0.000358344	0	9.8912e-05	0.000219815	0	0	4.64533e-05	0.00191498	7.55644e-05	0	0
Bacteria|Firmicutes|Clostridia|Clostridiales|Ruminococcaceae|OTUID_182577	0.000171751	0.000571745	0.00111054	0	0.000615089	0	0.000145815	0	0.000631635	7.81509e-05	0.000143161	0	0.000189816	0	0.00141085	0	0	5.62335e-05	4.71331e-05	0	0.000224669	0	0	2.25586e-05	1.41283e-05	0.00143741	0	0.000268025	0.000153941	0.000325924	0.00189565	0	7.2648e-05	0.00060677	0	0.0186802	0	0	0	0	0.000284372	0	0.000133333	0	0.000232266	0	0	0	0.000210327
Bacteria|Bacteroidetes|Bacteroidia|Bacteroidales|Prevotellaceae|Prevotella|copri|OTUID_568118	0.000171751	0.000756178	0.0242097	0.00412226	0.000365209	0.000589349	0.0018956	0.00253293	0	0.00255944	0	0.0224647	0.000427087	0.0116464	0	0.029818	0.00271821	0.00236181	0.00822473	0	0.00134801	0.0194261	0	0.00031582	0.0166855	0.0608098	0.000793307	0.022112	0.00115456	0.00306369	0	0.0316811	0.00748275	0.0152559	0.000737645	0.00169205	9.03424e-05	0.00618782	0.013176	0.00367867	0.0024728	0.000314021	0.00213333	0.00379592	0.0013936	0.00076599	0.00130349	0.000101885	0.000420654
Bacteria|Firmicutes|Clostridia|Clostridiales|Ruminococcaceae|OTUID_211907	0.000236158	5.53301e-05	0.000444214	0	0.000230658	0.00012451	0	1.07784e-05	0.000101877	0	4.09031e-05	0	0.000616903	2.23539e-05	0.00264535	0	0	0	0	0	0	0	0	0	0	0	0	0.000402037	7.69704e-05	0.000358516	0.00189565	0.0033779	0	0.000780133	0	0.00037225	0	0	0.000192954	0	8.6548e-05	0	8.88889e-05	0.000321688	0.000371626	0	0	0.00264901	0.000420654
Bacteria|Firmicutes|Clostridia|Clostridiales|Lachnospiraceae|Dorea|OTUID_353791	0.00038644	1.84434e-05	0.00118457	0.0014076	0.000230658	1.66014e-05	0	0.000183233	0.000937264	3.90755e-05	0.000143161	0	0	0	0.000705426	0	0.000453035	5.62335e-05	7.06997e-05	0.000179827	0.000224669	0.000491384	0	0.000293262	0	0	0	0	0	8.1481e-05	0.000270807	0	0	0.000130022	0	6.76819e-05	0	0.000606649	0	0	0.000210188	0	8.88889e-05	0.000450364	0	0	1.88911e-05	0.00346409	0.000946472
Bacteria|Firmicutes|Clostridia|Clostridiales|Veillonellaceae|Dialister|OTUID_272587	0.00429378	3.68868e-05	0.00133264	0	0	0	0	0.0118778	0	0.00998378	0.000940772	0.00146042	0.000142362	0	0	0	0.00528541	0	0	7.19308e-05	0	0.00858285	0	0.00015791	1.41283e-05	0	0	0	7.69704e-05	0.00094518	0	0	7.2648e-05	0.00684783	0.00491763	0.000913706	0	0	0.00140581	0.00299427	6.182e-05	0	0.000622222	0.00308821	0.000510986	0.0434699	1.88911e-05	0	0
Bacteria|Firmicutes|Clostridia|Clostridiales|Ruminococcaceae|Faecalibacterium|prausnitzii|OTUID_197757	2.14689e-05	0.000700848	0.000592285	0.00221194	0.000307544	0	0	4.31137e-05	0.00839463	0.000136764	6.13547e-05	0	0.000332179	0	0.000235142	0	0.000302024	0	0	7.19308e-05	0	0	0	0.000338379	0	0.000462895	0.000721188	0.000268025	0	1.62962e-05	0.000270807	0.000248898	0	0.000520088	6.14704e-05	3.38409e-05	0	0	2.75649e-05	0	1.2364e-05	0	4.44444e-05	0.000257351	4.64533e-05	0	0	0.000101885	0
Bacteria|Firmicutes|Clostridia|Clostridiales|Ruminococcaceae|Faecalibacterium|prausnitzii|OTUID_182986	0.000128813	0.00145703	0	0.000502715	0.000903412	0.000415034	0	0.0164586	0.00146702	0.000801047	0.000286322	0.00137451	0.00246761	0.000670616	0.00311563	0.000439422	0.000302024	0.00567958	0.00657507	0	0.00157268	0.000851733	0	6.76758e-05	0.000833569	9.74516e-05	0.000144238	0.00536049	0.000615764	0.00110814	0.00225672	0.00138672	0.000145296	0.00225372	0.000430293	0.00179357	0	0.000363989	0	0.000342202	0.000408012	0.000471032	8.88889e-05	6.43376e-05	0.000325173	0	3.77822e-05	0	0.000105164
Bacteria|Firmicutes|Clostridia|Clostridiales|OTUID_191783	0.000128813	5.53301e-05	0	0	1.92215e-05	8.30068e-06	0	2.15568e-05	4.07506e-05	0.00476721	0.00237238	0.000558395	0	0.000178831	0.000587855	0.000188324	0	0.000449868	0	0	0	3.2759e-05	0	0.000112793	0.000113026	0	0	0	0	1.62962e-05	0.00090269	0.000497796	0.000508536	0	0	0.000169205	0	0	0.000137825	0.000171101	0.00012364	0.00160151	0.000133333	0	0	0.00153198	0	0	0.000630981
Bacteria|Bacteroidetes|Bacteroidia|Bacteroidales|Prevotellaceae|Prevotella|copri|OTUID_589329	0.000128813	0.000147547	0	0	5.76646e-05	0.000307125	0	5.38921e-05	2.03753e-05	0	0	0.000257721	0.000474541	0.000178831	0	6.27746e-05	0	0	2.35666e-05	0	0.00494271	0.000425867	0	0	0.000847697	4.87258e-05	0	0	0	0.00068444	0	0.0139383	0	4.33407e-05	0	0.000101523	0.000112928	0.00012133	0.000468604	0	8.6548e-05	6.28042e-05	0.000266667	6.43376e-05	4.64533e-05	0	5.66733e-05	0.000101885	0.000210327
Bacteria|Firmicutes|Clostridia|Clostridiales|Ruminococcaceae|OTUID_196210	0.00184633	0.000663962	0	0	3.84431e-05	0	0	0	0.000203753	0.00164117	0	0.000515442	0.000474541	0.00228009	0.000940568	0	0.000302024	0.000112467	0	0	0.00179735	0.00222761	0	0.00225586	0	0	0	0	0.000230911	9.77772e-05	0.00460372	3.55568e-05	0	0.000173363	0	0	0	0	0.000248084	0	0.000358556	0.000314021	0	0.00186579	0	0.000191498	1.88911e-05	0	0.00147229
Bacteria|Firmicutes|Clostridia|Clostridiales|Ruminococcaceae|OTUID_198404	0.000107345	3.68868e-05	0.000296143	0.00100543	3.84431e-05	1.66014e-05	0	0	0	1.95377e-05	0	0	9.49082e-05	0	0	0	0	0	0	0	0.00157268	0	0	2.25586e-05	0.000113026	0.000121815	7.21189e-05	0	0.000692734	1.62962e-05	0.000270807	0	0	4.33407e-05	0.000122941	0	0	0	2.75649e-05	0	8.6548e-05	3.14021e-05	4.44444e-05	0.00250917	4.64533e-05	0	0	0.000101885	0
Bacteria|Firmicutes|Clostridia|Clostridiales|Ruminococcaceae|OTUID_195619	0.00120226	0.00123571	0.000148071	0.000804343	9.61076e-05	0.000282223	0	0	0.000224128	0	0	0	0.00023727	0	0.00235142	0	0	0	0	0	0	0	0	2.25586e-05	2.82566e-05	2.43629e-05	0	0.00201018	0.000230911	0.00013037	0.000451345	0.000177784	0	0.000390066	0	0.00115059	0	0.000727979	2.75649e-05	0.000171101	3.7092e-05	3.14021e-05	0	6.43376e-05	0	0	0	0	0.000841308
Bacteria|Firmicutes|Clostridia|Clostridiales|Ruminococcaceae|OTUID_199293	0	0.000516415	0.000444214	0.00120652	0	0	0	0.00257604	0.00317855	0.00754157	0.0038449	0.00188995	0.000142362	0.000156477	0.000881782	0.000188324	0	0.00123714	0.000117833	0.00244565	0	0.000262072	0	0.00304541	1.41283e-05	9.74516e-05	0.000504832	0.000804074	7.69704e-05	0	0.000270807	3.55568e-05	0.00138031	0.00459411	6.14704e-05	6.76819e-05	0	0	2.75649e-05	0.000256652	7.4184e-05	3.14021e-05	0	0.0010294	4.64533e-05	0	3.77822e-05	0.0013245	0.000105164
Bacteria|Actinobacteria|Coriobacteriia|Coriobacteriales|Coriobacteriaceae|Slackia|OTUID_367139	0.000429378	1.84434e-05	0.000444214	0.00150814	0.000230658	0.00024902	0	0.00104551	0.000387131	0.00128949	0.000899869	4.29535e-05	0	0.000223539	0.000235142	0.000125549	0	0	0	0.00106098	0.000224669	0	4.31072e-05	0	1.41283e-05	0	0	0	0.000153941	0.000146666	0.00126377	0	0.000508536	4.33407e-05	0	0	0	0.00024266	0.000137825	0	0.000111276	3.14021e-05	0.000133333	0.000321688	0.000371626	0	0.000415604	0	0.000210327
Bacteria|Firmicutes|Clostridia|Clostridiales|Lachnospiraceae|OTUID_338992	0	9.22169e-05	0.00199896	0.000402172	0.000134551	0.000174314	0	0.000107784	2.03753e-05	0.000136764	0.000613547	0.000429535	0.000189816	2.23539e-05	0	6.27746e-05	0.000151012	0.0001687	0.000636297	0.000971066	0	3.2759e-05	0	0.000203027	0	0	0	0.000268025	0.000307882	0.00034222	0.000180538	0	0.00116237	0	0	0.000169205	0	0.00012133	2.75649e-05	0.000342202	1.2364e-05	0	0	6.43376e-05	0	0	0	0.000509424	0.000210327
Bacteria|Firmicutes|Clostridia|Clostridiales|Ruminococcaceae|OTUID_175373	0.00163164	0.000461085	0	0.0139755	3.84431e-05	8.30068e-06	0	0.000765268	0.000122252	0	0.00259735	4.29535e-05	4.74541e-05	2.23539e-05	0.00505555	0	0	0.000224934	2.35666e-05	0	0.000898674	0	8.62143e-05	4.51172e-05	0.000762927	4.87258e-05	0.000288475	0.000268025	0	1.62962e-05	0.000270807	0.000142227	0.000290592	0	0	0	0	0.000606649	0.000137825	0	9.8912e-05	0	0.000533333	0.000128675	4.64533e-05	0	0	0	0.000105164
Bacteria|Firmicutes|Clostridia|Clostridiales|Ruminococcaceae|Faecalibacterium|prausnitzii|OTUID_184000	0.00135254	0.00127259	0.016584	0.00301629	0.00088419	0.000141112	0.000729075	0.00305029	0.00134477	0.00201239	0.0277732	0.000902023	0.00185071	0.00324131	0.000470284	0.0121783	0.000453035	0.00646685	0.0505267	0.0143502	0	0.00163795	0	0.00399287	0.0021475	0.000243629	0.0011539	0.000804074	7.69704e-05	4.88886e-05	0.00406211	0.00682691	0.0219397	0.00567763	0.000368822	0.000169205	0.0795917	0.000727979	2.75649e-05	0.000171101	0.000445104	0.00530696	0.000977778	0.00212314	9.29066e-05	0.00191498	7.55644e-05	0.00020377	0.00399621
Bacteria|Firmicutes|Clostridia|Clostridiales|Ruminococcaceae|Faecalibacterium|prausnitzii|OTUID_188126	0.00343502	0.000184434	0.000222107	0.000703801	0.000134551	7.47062e-05	0.000145815	0.00531376	0.00112064	0.0249106	0.00361993	0.00146042	0.000284724	0.000156477	0.00664276	0.000188324	0	0.00472361	2.35666e-05	0.00118686	0.000898674	0.000524143	0	0.00297773	4.23849e-05	0.000267992	0.000504832	0.00455642	7.69704e-05	6.51848e-05	0.00613829	3.55568e-05	0.000581184	0.00359728	6.14704e-05	0.000879865	0	0	5.51298e-05	0.00162546	3.7092e-05	0.000879259	0	0.00115808	0.00013936	0.000382995	0.000113347	0	0.000946472
Bacteria|Bacteroidetes|Bacteroidia|Bacteroidales|Prevotellaceae|Prevotella|copri|OTUID_516464	0.00590395	0.000295094	0.000222107	0.00854615	0.0138011	0.0176141	0.0271216	0	0.0289126	0	0	4.29535e-05	0.0718455	0	0.00211628	0	0.0339777	0	0	0	0.00876208	0	0.000862143	0.00133096	0.06872	7.30887e-05	0.000865426	0.0450281	0.0190117	0.0121733	0.0148041	0.0412815	0	0.0142591	0.00122941	0.0120474	0.0987781	0.00024266	0.00143338	0.0300282	0.00874135	0	0.0140889	0.00193013	0.0214614	0	0	0.0013245	0.0477442
Bacteria|Firmicutes|Clostridia|Clostridiales|Ruminococcaceae|OTUID_173874	0.000150282	3.68868e-05	0	0	5.76646e-05	0	0	0.00111018	0.000101877	0.0109997	0.00220877	0.00098793	0.00104399	0.00111769	0.00258656	0.0039548	0	0.020469	0.00523178	0.00548472	0.00112334	0.000262072	0	0.000203027	0.000522746	0	0	0.000804074	0	0.000114073	0.0362881	0.000177784	0.000653832	0.000693451	0	0.00033841	1.12928e-05	0	8.26947e-05	0	3.7092e-05	0.000125608	0.000177778	0.000772052	0	0	0.00198356	0.00254712	0.000946472
Bacteria|Firmicutes|Clostridia|Clostridiales|Ruminococcaceae|OTUID_206574	0.000880225	0	0.0111794	0	0	0	0	0.00111018	0	0.00531426	0.0166885	0.0226794	0.00166089	2.23539e-05	0	6.27746e-05	0	5.62335e-05	0	1.79827e-05	0.00292069	0.000262072	0	2.25586e-05	2.82566e-05	0.000438532	0	0.000134012	0	0.000358516	0.00171511	0	0.000799128	0.000736792	6.14704e-05	0.00494078	0	0.0057025	5.51298e-05	0	0.00012364	0	0.000222222	0	0	0.000191498	0	0.000916964	0
Bacteria|Bacteroidetes|Bacteroidia|Bacteroidales|Prevotellaceae|Prevotella|copri|OTUID_527941	0	0	0	0	0.00105718	0	0	0.00117485	0	0.000214915	0	0.00330742	0	0.00603554	0	0.000125549	0	0.000731035	0.000377065	0	0.000224669	9.82769e-05	0	0	0.000240181	0	0	0.000134012	0.000153941	0.000879995	0.000180538	0.00124449	0	0.000520088	0	3.38409e-05	0.000383955	0	0	0	0.00012364	0.00973465	0.0012	0.000450364	0	0.000382995	0.00332483	0	0.000210327
Bacteria|Firmicutes|Clostridia|Clostridiales|Ruminococcaceae|OTUID_196957	0.00100904	0.000221321	0.00162879	0.000502715	0.000192215	7.47062e-05	0	1.07784e-05	0.000264879	1.95377e-05	2.04516e-05	0	0.000711811	0	0.000764211	0	0	0	0	0	0	0	0	0.000586523	0	0	0	0.0010721	0.000153941	0.00013037	0.000361076	0.000355568	0	0.00333723	6.14704e-05	0.00104907	0	0.00024266	5.51298e-05	0	1.2364e-05	0	0	6.43376e-05	0	0	0	0	0
Bacteria|Bacteroidetes|Bacteroidia|Bacteroidales|Prevotellaceae|Prevotella|copri|OTUID_521450	0.000343502	0.000405754	0	0.00251357	0.00103796	0.00179295	0.00029163	0	0.000224128	0	0	0	0.000521995	0	0	0	0.00166113	0	0	0	0.00471804	0	0	4.51172e-05	0.000621645	0	0	0.000134012	0.000153941	0.00337331	0	0.00192007	0	0	0.00983526	0.000203046	0.000575933	0.00012133	0.00181928	0.000769955	0.000667656	0	0.000577778	6.43376e-05	0.000696799	0	0	0.00234335	0.000736145
Bacteria|Bacteroidetes|Bacteroidia|Bacteroidales|Prevotellaceae|Prevotella|copri|OTUID_328035	0.000536723	0.000737735	0	0	0.000115329	0.00175144	0	0	8.15013e-05	7.81509e-05	0	0.00111679	0.000569449	0	0	0.000627746	0.000453035	0	0.000212099	0	0.000449337	0	0	0.000112793	0.000324951	0	0	0	0.000615764	0.00273776	0.000270807	0.000497796	0	0.00190699	0.000184411	0.00152284	1.12928e-05	0.00012133	8.26947e-05	0.00213876	0.000828388	0	0.000266667	0	0.00148651	0	1.88911e-05	0	0
Bacteria|Firmicutes|Clostridia|Clostridiales|Ruminococcaceae|OTUID_308860	0.00218983	0.0163962	0.00496039	0.000201086	0.00172994	0.00509662	0	6.46705e-05	0.00213941	0.000722896	0.00263825	0.0103518	0.00787738	0.00701911	0	0.0106717	0.00392631	0.000787269	0	1.79827e-05	0.000449337	0.000163795	4.31072e-05	0.014054	0.000918339	0.00226575	0.000144238	0.00174216	0.00161638	0.0101525	0.00361076	0.000462239	0.000290592	0.000736792	0.000245881	0.00115059	0	0	0.00669827	0.00444863	0.0022997	0.00427069	0.00226667	0.00501834	0.00222976	0.00134048	0	0.00213958	0.0043117
Bacteria|Bacteroidetes|Bacteroidia|Bacteroidales|Paraprevotellaceae|Prevotella|OTUID_347875	0.0117006	0.00101439	0	0.00593203	0.00257568	0.00254001	0.0077282	5.38921e-05	8.15013e-05	0	0	0	0.000142362	2.23539e-05	0.000117571	0.000188324	0.00377529	0	2.35666e-05	0	0	0	0	0.00108281	0.00535462	2.43629e-05	0	0	0.0173183	0.00527997	9.0269e-05	0.000853364	0	0.00520088	0.00110647	0	0.000598518	0	8.26947e-05	0.00128326	0.0060089	0	0.0241333	0.000257351	0.000464533	0	0	0	0
Bacteria|Actinobacteria|Coriobacteriia|Coriobacteriales|Coriobacteriaceae|Collinsella|aerofaciens|OTUID_363794	0.000150282	0	0.000222107	0.0145787	0.000672753	0	0	1.07784e-05	0	0.000273528	0	0	4.74541e-05	4.47077e-05	5.87855e-05	0.000125549	0	0.00534218	0.00141399	0.00046755	0	9.82769e-05	0	6.76758e-05	0	0	0	0	0	0	0.000270807	0.00330678	0.00457683	0	0	0	0	0.00012133	0.00126799	0	0	0.000219815	8.88889e-05	0	0	0.000191498	0	0.00122262	0.000105164
Bacteria|Firmicutes|Clostridia|Clostridiales|Lachnospiraceae|Dorea|OTUID_185988	0.00171751	0.000202877	0.00407196	0.00130706	0.00257568	0.000381832	0	0.000991614	0.00328043	0.000312604	0.00155432	0.00012886	4.74541e-05	0.000111769	0.000881782	0.000313873	0.000453035	0.000674802	0.000494898	8.99135e-05	0.00157268	0.000687938	0.00293129	6.76758e-05	0	2.43629e-05	0.0101688	0.000268025	7.69704e-05	0.000537775	0.000270807	7.11136e-05	0.00123502	0.000173363	0.000676174	0.000744501	0	0	0.00124042	0.000427753	0.000210188	0	0.000133333	0.000257351	0	0.000382995	1.88911e-05	0.000611309	0.000105164
Bacteria|Bacteroidetes|Bacteroidia|Bacteroidales|Prevotellaceae|Prevotella|copri|OTUID_189083	0.000901694	0.00271118	0.0184349	0.000100543	0.00751562	0.00151072	0.00145815	0	6.11259e-05	7.81509e-05	0	4.29535e-05	0.000806719	2.23539e-05	0	6.27746e-05	0.0534582	0	0	0	0.00269602	0	0	0.0459744	0.0294151	0.0148126	0.000144238	0	0.002617	0.00141777	0.000992959	0.00248898	0	0.00359728	0.00129088	0.00135364	9.03424e-05	0.000363989	0.0438833	0.000769955	0.0141444	0	0.00448889	0.00482532	0.0327496	0	0	0.00458482	0.00136713
Bacteria|Firmicutes|Clostridia|Clostridiales|Lachnospiraceae|Blautia|OTUID_176561	0.000300565	9.22169e-05	0	0.00733963	0.000384431	0.000257321	0	0	6.11259e-05	0	0	0	4.74541e-05	0	0.000470284	0	0	0	0	0	0.000674006	0	0.000474179	9.02344e-05	0.000169539	7.30887e-05	0	0.000536049	0.000153941	1.62962e-05	0.000180538	0	0	0	0	0	0	0.000849308	0.000826948	0.000171101	2.4728e-05	0	0.000177778	0	0	0	0	0.00040754	0.000946472
Bacteria|Firmicutes|Clostridia|Clostridiales|Lachnospiraceae|Roseburia|OTUID_4481427	0.000236158	0.0015308	0.00533057	0	0.000172994	0.000431636	0	0.00146586	8.15013e-05	0.000253991	0	0.000257721	0.000569449	6.70616e-05	0	0.000125549	0.00120809	0	0	0.000611412	0.000224669	0.000262072	0.000215536	0.000180469	5.65131e-05	0.000194903	0	0.000134012	0.00146244	9.77772e-05	0.0078534	0.00323567	0.00116237	0.000390066	6.14704e-05	0.000304569	0	0	0.000385909	0.00393532	0.000259644	3.14021e-05	0.000133333	0.00398893	0	0.00076599	3.77822e-05	0.00152827	0
Bacteria|Firmicutes|Clostridia|Clostridiales|Lachnospiraceae|Coprococcus|OTUID_179137	6.44067e-05	0.000239764	7.40357e-05	0.000100543	0	0.00012451	0.000145815	0	0.000611259	0	0.000204516	0.000429535	0.00023727	0	0.000822997	0.00401758	0.00211416	0	0	1.79827e-05	0	9.82769e-05	4.31072e-05	4.51172e-05	5.65131e-05	0.00194903	0	0.000134012	0.000153941	0.000277035	0	0.000248898	0.000145296	0.000476748	0	0.02	0	0	0.00402448	0.000171101	0.00116222	9.42063e-05	0	0.000514701	0	0.00268097	0	0.00173204	0
Bacteria|Firmicutes|Clostridia|Clostridiales|OTUID_189887	2.14689e-05	3.68868e-05	0	0	0.000307544	1.66014e-05	0	0.000140119	4.07506e-05	0.000742434	0	0.001847	0	0.00111769	5.87855e-05	0.000125549	0.000151012	0.0001687	0	5.39481e-05	0	0.0056673	0	0.000924902	0	2.43629e-05	0	0	0	3.25924e-05	0.000180538	0.000106671	0	0.000216704	0	3.38409e-05	0	0	0.00011026	0	4.9456e-05	0.0506516	0	0	0.00013936	0	1.88911e-05	0	0
Bacteria|Firmicutes|Clostridia|Clostridiales|OTUID_340995	0.00143842	0.00105127	0	0	5.76646e-05	0.00109569	0	3.23353e-05	0.000713136	3.90755e-05	0.000122709	0.000257721	9.49082e-05	2.23539e-05	0.000293927	0	0.000302024	5.62335e-05	0	0	0	0.000720697	0	0.000721875	1.41283e-05	0	0	0.000268025	0.00161638	4.88886e-05	0.000722152	0.000213341	0.000145296	0.000563429	0	0.000135364	1.12928e-05	0	0.000330779	8.55505e-05	0.0009273	0.000188413	0	0.000193013	0	0	0	0	0.000210327
Bacteria|Bacteroidetes|Bacteroidia|Bacteroidales|Bacteroidaceae|Bacteroides|OTUID_338754	0.00905988	0.0813537	0.00858814	0.00392117	0.0247381	0.0263547	0.0258093	0	0.0065201	0	0	0	0.0624496	2.23539e-05	0.000529069	0	0.0412262	0	0	0	0.0476297	0	0.00487111	0.00221074	0.0369313	0.0448765	0.000144238	0.000670062	0.10645	0.0196369	0.0166095	0.0111293	0	0.0381398	0.00368822	0.0195262	0.0140821	0.0930599	0.0508573	0.0370434	0.0435584	3.14021e-05	0.0156	0.00276652	0.0716774	0	0	0.00275089	0.0442738
Bacteria|Firmicutes|Clostridia|Clostridiales|OTUID_229348	0.00019322	0	7.40357e-05	0	3.84431e-05	7.47062e-05	0	0	8.15013e-05	0	0.000409031	0.00012886	0	0.000536493	0.000176356	0.000188324	0	5.62335e-05	0.000282799	0	0	0.000131036	0	0.000225586	0	0	0	0	0	6.51848e-05	0.000541614	0	0.000145296	8.66814e-05	0	0.000304569	0	0	5.51298e-05	0	2.4728e-05	0.000219815	8.88889e-05	0.000321688	0.00041808	0.00172348	0	0	0
Bacteria|Firmicutes|Clostridia|Clostridiales|Lachnospiraceae|Lachnospira|OTUID_370098	2.14689e-05	3.68868e-05	0	0	1.92215e-05	0	0	5.38921e-05	0.000183378	0.03677	0.0177724	0.000816116	4.74541e-05	0.0092545	0	0.00182046	0.000302024	0	0.00120189	0.000107896	0.000224669	0.00163795	0	2.25586e-05	0.000607516	9.74516e-05	0	0	0.000153941	3.25924e-05	0.00279834	0	0.00406829	0	0	0.00348562	0.00101635	0.000849308	0	0	0.00326409	0.00678285	0.0004	0	0.00668927	0	0.000736753	0.000101885	0.000525818
Bacteria|Firmicutes|Clostridia|Clostridiales|Ruminococcaceae|Faecalibacterium|prausnitzii|OTUID_189064	0	7.37735e-05	7.40357e-05	0	0.00111485	8.30068e-06	0	0	2.03753e-05	0	0	0	4.74541e-05	0	5.87855e-05	0.000125549	0	5.62335e-05	2.35666e-05	0	0.00112334	3.2759e-05	4.31072e-05	0.000270703	1.41283e-05	0	0	0.000268025	0	0	0.000180538	3.55568e-05	0.00355975	0.000693451	6.14704e-05	0.000135364	0	0	0.00011026	0	3.7092e-05	0	0	0	0	0	3.77822e-05	0	0.00315491
Bacteria|Firmicutes|Clostridia|Clostridiales|Lachnospiraceae|Roseburia|OTUID_4375442	2.14689e-05	3.68868e-05	0	0	0	3.32027e-05	0	0	2.03753e-05	5.86132e-05	0	0	4.74541e-05	4.47077e-05	0.000352713	0.000251099	0.000151012	0	0	0	0	0.000131036	0	6.76758e-05	0.00330602	0.00017054	7.21189e-05	0	7.69704e-05	0.000439997	9.0269e-05	0.000106671	0.000145296	0.000780133	0	3.38409e-05	0.000169392	0	0.000137825	0	2.4728e-05	6.28042e-05	8.88889e-05	0	0	0	0	0	0.000210327
Bacteria|Firmicutes|Clostridia|Clostridiales|Ruminococcaceae|OTUID_366794	0.000364971	3.68868e-05	0.0051825	0.000502715	0.000134551	0.00168504	0	6.46705e-05	0	0	0.000204516	0	0	2.23539e-05	0	6.27746e-05	0	0.000506101	0.000565597	3.59654e-05	0.00112334	0	0	0.000112793	0.0040972	0	0	0.000134012	0	0.000162962	0	0.000817807	0	0.00247042	0	3.38409e-05	0.000237149	0	0	8.55505e-05	6.182e-05	3.14021e-05	0.000177778	0	0	0	0	0.00489047	0
Bacteria|Bacteroidetes|Bacteroidia|Bacteroidales|RF16|OTUID_308507	0.0354452	0.00206566	0.008292	0.0218178	0.0160884	0.0236237	0.0218723	0	0.0443978	0	0	0	0.0466948	0	0.00276292	0	0.00211416	0	0	0	0.0568412	0	0.301233	0.00112793	0.0409296	0.0175657	7.21189e-05	0.00160815	0.00800493	0.0593508	0.00713125	0.0233608	0	0.00541759	0.0817556	0.0356007	0.0199205	0.00012133	0.0589062	0.0556078	0.0450668	0	0.0153778	0.0520492	0.0244809	0	0	0.00122262	0.0583658
Bacteria|Firmicutes|Clostridia|Clostridiales|Ruminococcaceae|Oscillospira|OTUID_4437359	0.000257627	3.68868e-05	0	0	9.61076e-05	4.98041e-05	0	5.38921e-05	0.000142627	0.00113319	0.000470386	0.000300674	0.000142362	0.000335308	0	0.000439422	0.000151012	0.000281167	0	0	0	0.00108105	0	0.000586523	0	0	0	0	0	8.1481e-05	0.000270807	0	0.000290592	0	0	0.000169205	0	0	0.000192954	0	0	0.00116188	0	6.43376e-05	9.29066e-05	0.000382995	0	0	0.000105164
Bacteria|Firmicutes|Clostridia|Clostridiales|Ruminococcaceae|OTUID_185575	0.00154576	9.22169e-05	0.000148071	0.000703801	9.61076e-05	0	0.000145815	9.70058e-05	0.00160965	0.00214915	2.04516e-05	4.29535e-05	0.000142362	6.70616e-05	0.00141085	0	0.000302024	0.00776022	0.00410058	0.0294197	0.000449337	0.0080587	0	0.000654199	0.000282566	9.74516e-05	0	0.000134012	0.000461823	0.000391109	0.00794367	0.00967146	0.00283327	0.000130022	6.14704e-05	0.000439932	0	0	0.00358344	0.000427753	0.000704748	0.00662584	4.44444e-05	0.0144116	0	0	3.77822e-05	0.00254712	0
Bacteria|Firmicutes|Clostridia|Clostridiales|Ruminococcaceae|OTUID_176171	0.000472316	0	0.000740357	0	0.000538203	0.000323727	0	0.0155209	0.000529758	0.00164117	0.0137639	0.00085907	0	0.00375545	0.000411498	0.000502197	0.000151012	0.0134398	0.0103457	0.00284127	0	0.00101553	4.31072e-05	0	0.00125742	0	0	0	0	8.1481e-05	0.000722152	0.00291566	0.0019615	0.00346726	6.14704e-05	0	0	0	0.00011026	8.55505e-05	0	0.00257497	0	0	0	0.00363845	0.000793426	0	0.000315491
Bacteria|Firmicutes|Clostridia|Clostridiales|Lachnospiraceae|Roseburia|OTUID_180874	0.000751412	0.000442641	0	0	3.84431e-05	0.000937977	0	0	4.07506e-05	0	0	0	0.000142362	0	0.000117571	0	0.000151012	0	0	0	0.0042687	0	0	9.02344e-05	0	0.000414169	7.21189e-05	0	0.000384852	0.000228147	0.00090269	0.000604466	0	0.00806137	0	6.76819e-05	0	0.00012133	0.00107503	0	7.4184e-05	0	0.000133333	0.000386026	0	0	0	0.000101885	0.000315491
Bacteria|Firmicutes|Clostridia|Clostridiales|Lachnospiraceae|OTUID_4349261	0.00294124	0.00147547	0	0	1.92215e-05	8.30068e-06	0	1.07784e-05	0.00466595	0.000586132	6.13547e-05	0.000386581	4.74541e-05	0.000357662	0.000293927	0.000188324	0.00347327	5.62335e-05	0	0.000107896	0.000674006	0.000818974	0	0.0234835	0	0.000121815	0	0	0	0.000537775	0.000541614	0	0	4.33407e-05	0	0.00111675	0	0	8.26947e-05	0	0.000284372	3.14021e-05	0	0.000321688	0	0.00076599	7.55644e-05	0	0.000105164
Bacteria|Firmicutes|Clostridia|Clostridiales|Ruminococcaceae|Faecalibacterium|prausnitzii|OTUID_528715	0.000171751	1.84434e-05	0.000222107	0.000100543	0.000557424	8.30068e-05	0	0	8.15013e-05	0	0	0	0.000379633	0	0.00193992	0	0.000453035	0	0	0	0.000449337	0	0	9.02344e-05	2.82566e-05	4.87258e-05	0.000216357	0.00187617	0.000307882	0	0	0.000142227	0	0.000216704	0	0.00071066	0	0.000485319	0.000606428	0	0.000197824	0	0.000222222	0.000193013	0.000185813	0	0	0	0.00168262
Bacteria|Firmicutes|Clostridia|Clostridiales|Lachnospiraceae|OTUID_531888	0.000128813	9.22169e-05	0.000444214	0.000502715	9.61076e-05	4.15034e-05	0	0	6.11259e-05	0	0	0	0.000142362	0	0	0	0	0	0	0	0.000224669	0	0	0.000135352	1.41283e-05	0	0	0.000268025	0	4.88886e-05	0.000451345	0.000177784	0	8.66814e-05	0.000122941	0.00071066	0	0	2.75649e-05	0.000342202	6.182e-05	0	8.88889e-05	0	0.000185813	0	0	0.000305655	0.000105164
Bacteria|Bacteroidetes|Bacteroidia|Bacteroidales|Prevotellaceae|Prevotella|copri|OTUID_516093	4.29378e-05	0.00407599	0	0.00120652	0.00103796	0.00139451	0.000729075	0	4.07506e-05	0	0	0	0.000379633	0	0	0	0.000302024	0	0	0	0.000898674	0	0.000258643	4.51172e-05	0.000310822	0	0	0.000134012	0.000153941	0.00109185	0	0.000284455	0	0.000780133	0.00276617	0.000169205	0.000169392	0	0.000744253	0.000855505	0.00049456	0	0.000266667	0.000128675	0.00013936	0	0	0.00152827	0.000210327
Bacteria|Firmicutes|Clostridia|Clostridiales|Lachnospiraceae|Roseburia|OTUID_174998	0	0.000276651	0	0	1.92215e-05	8.30068e-06	0	0.000172455	6.11259e-05	3.90755e-05	0.000102258	0	4.74541e-05	4.47077e-05	0	0.000376648	0	0	2.35666e-05	7.19308e-05	0	0.000131036	0	2.25586e-05	9.8898e-05	2.43629e-05	0.000144238	0.000134012	0.000153941	0	0.000180538	3.55568e-05	0.00036324	0.000173363	0	0	3.38784e-05	0	0.000303214	0	0	0.000219815	0	0.00109374	0	0.000574492	7.55644e-05	0	0
Bacteria|Firmicutes|Clostridia|Clostridiales|Ruminococcaceae|Faecalibacterium|prausnitzii|OTUID_4342682	0.00137401	0.00254519	0.0072555	0	0.00190293	0.00232419	0	0.00147664	0.000733511	0.000293066	0.00104303	0.000472488	0.0035116	0.000223539	0.00152842	0.000188324	0.000755059	0.00241804	0.000542031	0	0.00292069	0.000229313	0	0.000496289	0.0015965	0.00075525	7.21189e-05	0.00227821	0	4.88886e-05	0.00153457	0.0026312	0.000799128	0.00728124	0.000122941	0.00152284	0.00647077	0	0.000358344	0.00145436	0.0006182	0.000219815	0.000133333	0.00283086	9.29066e-05	0	3.77822e-05	0.000509424	0.00168262
Bacteria|Firmicutes|Clostridia|Clostridiales|Lachnospiraceae|OTUID_193477	0.00251186	0.000774622	0.00547864	0.000201086	0.00111485	0.0153397	0	0	0.00389168	0	0	0	0.000142362	2.23539e-05	0.000293927	0	0.00483238	0	0	0	0	0	0	0.000609082	0.00283979	0	0	0.000134012	0.000692734	0.00285184	0.00162484	3.55568e-05	0	4.33407e-05	0	0.000676819	0	0	0.00140581	0.000256652	0.000445104	6.28042e-05	0.00137778	0.00109374	0	0	0	0.000509424	0.00136713
Bacteria|Firmicutes|Clostridia|Clostridiales|Lachnospiraceae|OTUID_185158	2.14689e-05	0.000276651	7.40357e-05	0.000703801	0.00063431	0.000107909	0	0	4.07506e-05	0	0	0	0.000521995	0	0.0181647	0	0	0	0	0	0	0	4.31072e-05	0.000473731	4.23849e-05	0.000487258	0.0015145	0.000134012	0.00123153	4.88886e-05	9.0269e-05	3.55568e-05	0	0.000780133	6.14704e-05	0	0	0.00024266	0.000192954	0	0.000469832	0	0.000177778	0.00398893	0.00106843	0	0	0.000101885	0.00378589
Bacteria|Firmicutes|Clostridia|Clostridiales|Ruminococcaceae|OTUID_196713	0.00019322	0.000129104	0.00111054	0.00110597	7.68861e-05	0.000107909	0	0.000506586	8.15013e-05	0.00042983	0.000143161	4.29535e-05	0	2.23539e-05	0.000411498	0	0.000302024	0.000393634	0.00598591	0.00203205	0.00134801	0.0011138	0	0.000383496	0	0	0.000216357	0.000134012	0	3.25924e-05	0.00135403	0.000391125	7.2648e-05	0.000130022	6.14704e-05	3.38409e-05	0	0.0112837	5.51298e-05	8.55505e-05	2.4728e-05	9.42063e-05	0.000133333	0.000321688	9.29066e-05	0.00134048	0.000113347	0.00122262	0
Bacteria|Firmicutes|Clostridia|Clostridiales|Lachnospiraceae|Blautia|OTUID_2582660	0.000794349	5.53301e-05	0	0.0161874	5.76646e-05	0	0	0.00385867	2.03753e-05	3.90755e-05	0.00895779	0.00012886	0	0	0.00211628	0	0	0.000618568	0.000212099	0.000179827	0.000224669	0.000131036	8.62143e-05	2.25586e-05	0.000169539	0	0.000144238	0.000402037	0	0	0	0.000142227	0.000653832	0	0	3.38409e-05	0	0.00012133	2.75649e-05	0.000427753	6.182e-05	0.000188413	0.000222222	0.000128675	0	0	0.000302258	0	0
Bacteria|Firmicutes|Clostridia|Clostridiales|Ruminococcaceae|Ruminococcus|OTUID_163243	0	7.37735e-05	0	0	0.000115329	8.30068e-06	0	1.07784e-05	8.15013e-05	0.000703359	0.00120664	0	0.000664357	0	0.00928811	6.27746e-05	0.0120809	0	0	3.59654e-05	0	0.0117605	0	0.00124072	8.47697e-05	0.0604444	0	0	0	6.51848e-05	0.0268099	3.55568e-05	0	0	0	0.00108291	1.12928e-05	0	8.26947e-05	0	0.0622404	0	0.0012	0	0	0	0	0	0.00273425
Bacteria|Firmicutes|Clostridia|Clostridiales|Lachnospiraceae|OTUID_1835779	4.29378e-05	0.000221321	7.40357e-05	0	1.92215e-05	0.000107909	0	8.62273e-05	8.15013e-05	3.90755e-05	4.09031e-05	4.29535e-05	0	4.47077e-05	0.000117571	0	0	5.62335e-05	2.35666e-05	1.79827e-05	0.000224669	0	0	0.000112793	1.41283e-05	2.43629e-05	0	0	0	1.62962e-05	0.000541614	3.55568e-05	7.2648e-05	0.000346726	0	3.38409e-05	0	0.00012133	0	0	0.000111276	0	0	0.000128675	0	0	0	0	0
Bacteria|Bacteroidetes|Bacteroidia|Bacteroidales|Prevotellaceae|Prevotella|OTUID_530854	0.00736383	5.53301e-05	7.40357e-05	0	0	8.30068e-06	0	1.07784e-05	0.000101877	0.00148487	0	0.00390877	0	0.0131441	0.00305685	0	0.0114769	0.0001687	4.71331e-05	0	0.0435857	0.0136605	0	6.76758e-05	9.8898e-05	0	0	0	0	0.0012711	0.0310525	0	0	0.00342392	0.00264323	0	0.00788237	0	0	0	0	0	0.00533333	0	0.00822223	0	0.000642297	0	0
Bacteria|Actinobacteria|Coriobacteriia|Coriobacteriales|Coriobacteriaceae|OTUID_176828	2.14689e-05	5.53301e-05	0	0.000904886	0	7.47062e-05	0	0.00257604	8.15013e-05	0.000136764	0.000327225	8.5907e-05	0	0.000156477	0	0.00357815	0	0.0651184	0	0	0	0.00193278	0	9.02344e-05	2.82566e-05	0	0	0	0	1.62962e-05	0	0.000106671	0.00472212	0.000216704	0	0	0	0	0	0	1.2364e-05	0.000376825	0	0	4.64533e-05	0.000574492	7.55644e-05	0	0
Bacteria|Bacteroidetes|Bacteroidia|Bacteroidales|Prevotellaceae|Prevotella|copri|OTUID_840914	0.000343502	0.000202877	0.000148071	0.00160869	0.000595867	0.000207517	0.0121027	0	0	0	0	0.000300674	4.74541e-05	0	0	0	0.00679553	0	0	0	0.0146035	0	4.31072e-05	0.00112793	0.0027974	0.00112069	0	0	0.00900554	0.000619256	0	0.000817807	0	0.00104018	0.000491763	0.000203046	0.00076791	0	8.26947e-05	0.00119771	0.000506924	0	0.000266667	0.000450364	0.00125424	0	0	0.0674478	0
Bacteria|Firmicutes|Clostridia|Clostridiales|Ruminococcaceae|OTUID_181234	0.00186779	1.84434e-05	0	0.000603258	0.00172994	0.00288864	0	1.07784e-05	4.07506e-05	0	0	0	0.000142362	0.00257069	0.00188114	0.00194601	0	0	0.000141399	0	0.000224669	0.0023914	0	0.00230098	2.82566e-05	0.000292355	0	0.000268025	0.00107759	0.000244443	0	0.000106671	0	8.66814e-05	0	3.38409e-05	0	0	0.00383152	8.55505e-05	2.4728e-05	0.00411368	0.000266667	0	0.00027872	0.00076599	0	0	0.00178778
Bacteria|Firmicutes|Clostridia|Clostridiales|Ruminococcaceae|OTUID_3530697	4.29378e-05	0.000184434	0	0.00120652	0.000307544	0.00085497	0	0	0.000448257	0	0	0	4.74541e-05	0	0.00105814	0	0.000302024	0	0	0	0.00269602	0	4.31072e-05	0	5.65131e-05	0.000414169	0.000144238	0	0.000384852	4.88886e-05	0.000722152	0.00199118	0	0.00104018	0	0.00155668	0.000914717	0.00339723	0.00011026	0	0.00012364	0	0.000133333	0.00167278	0.00027872	0	0	0.00020377	0
Bacteria|Firmicutes|Clostridia|Clostridiales|Lachnospiraceae|OTUID_2833757	0.000322034	0.00304316	0.00266528	0.000201086	0.000442095	0.000539545	0	0	0.000264879	0	0	0	0.000711811	0	0.000176356	0	0.00302024	0	0	0	0.00269602	0	0	0.000112793	0.00227465	0.000121815	0.000288475	0.00683463	0.000461823	0.000358516	0.00090269	0.00113782	0	0.00229706	0	0.00203046	0.00242795	0	0.000248084	0.000342202	0.000506924	0	0.000266667	0.00328122	0.00041808	0	0	0.00295466	0.0011568
Bacteria|Firmicutes|Clostridia|Clostridiales|Lachnospiraceae|Anaerostipes|OTUID_184570	0.000171751	1.84434e-05	0	0.000402172	0	1.66014e-05	0	0.000549699	8.15013e-05	0.00255944	0.00161567	8.5907e-05	0.000142362	0.000156477	0	0.00138104	0.000151012	5.62335e-05	0	0	0	0.000262072	0	6.76758e-05	1.41283e-05	0	7.21189e-05	0.000134012	0	1.62962e-05	0.000361076	0.000213341	0	0.000130022	0	0.000236887	0	0	0.000578863	0.000171101	1.2364e-05	0	4.44444e-05	0	0	0	0	0	0
Bacteria|Bacteroidetes|Bacteroidia|Bacteroidales|Bacteroidaceae|Bacteroides|OTUID_182255	0	7.37735e-05	0	0	0.00115329	0.00012451	0	3.23353e-05	2.03753e-05	0.000136764	0	4.29535e-05	0	0	0	6.27746e-05	0	0	7.06997e-05	0.00136669	0	0.00871388	0	0.00139863	0.00432326	2.43629e-05	0.000576951	0.00710265	0	0	0	3.55568e-05	0	8.66814e-05	0	0	0.00189719	0	8.26947e-05	0.00102661	6.182e-05	0	0	0.0119668	0.00027872	0.00076599	0.000623406	0.00040754	0
Bacteria|Firmicutes|Clostridia|Clostridiales|Lachnospiraceae|OTUID_199091	0.000687005	0.00295094	0.00762568	0.00120652	0.000345987	0.00211667	0	0.000689819	0.00114102	0.00156302	0.000347677	4.29535e-05	0.000379633	0.000648262	0.00105814	0.000753296	0.00573845	5.62335e-05	0.000259232	0.000593429	0.00179735	0.000491384	0.00030175	0.000180469	0.00511444	0.000365444	0.000360594	0.00388636	0.00215517	0.00104296	0.00352049	0.00433793	0.000871776	0.00203701	6.14704e-05	3.38409e-05	0.000225856	0.0024266	0.000248084	0.000171101	0.000914936	0.000471032	0.000177778	0.00199447	0.00157941	0.000191498	0.000151129	0.00519613	0.000525818
Bacteria|Firmicutes|Clostridia|Clostridiales|Ruminococcaceae|Faecalibacterium|prausnitzii|OTUID_173986	0.000364971	3.68868e-05	0.0010365	0.00221194	0.000115329	0.000962879	0.00029163	6.46705e-05	0.00030563	1.95377e-05	0.000245419	8.5907e-05	0.00147108	0.000111769	0.00141085	0.000125549	0	0.000112467	0.000589164	0.00019781	0.00292069	0	0	0.000834668	4.23849e-05	2.43629e-05	7.21189e-05	0	0	4.88886e-05	0.0014443	0.00344901	0.000217944	0.00164695	0.000491763	0	4.51712e-05	0.000849308	5.51298e-05	8.55505e-05	0.000358556	3.14021e-05	0.000266667	0.00173712	0	0	0	0	0.000315491
Bacteria|Firmicutes|Clostridia|Clostridiales|Ruminococcaceae|OTUID_173987	0.00100904	0.000405754	0.00051825	0.0196059	0.000269101	8.30068e-05	0	0.000129341	0.000672385	7.81509e-05	0.000143161	4.29535e-05	0.000142362	0	0.00152842	0.000125549	0.000151012	5.62335e-05	0.000895529	0	0	0.000360349	0	0.00031582	4.23849e-05	7.30887e-05	0.00396654	0.00455642	0.000153941	0.000358516	0.00126377	0.00227564	7.2648e-05	0.00108352	0.000122941	0.000507614	0	0.000849308	0.00261867	0	0.00118694	0.000973465	4.44444e-05	0.00122242	0.00130069	0	0	0.000509424	0
Bacteria|Firmicutes|Clostridia|Clostridiales|Ruminococcaceae|OTUID_176753	0.00562485	0.00177056	0.00162879	0.000603258	0.000403652	0.000373531	0	0.00026946	0.00114102	0.000683821	0.000122709	8.5907e-05	0.000379633	2.23539e-05	0.00229263	0	0	0.000393634	2.35666e-05	3.59654e-05	0.00202202	0	0	0.00457939	0.000310822	0	0.000576951	0.000402037	0.000384852	0.000488886	0.00198592	0.000711136	7.2648e-05	0.0151692	0	0.00037225	1.12928e-05	0	5.51298e-05	0.000427753	0.000408012	0	0	0.00836389	0	0	3.77822e-05	0.000815079	0.00147229
Bacteria|Firmicutes|Clostridia|Clostridiales|Lachnospiraceae|OTUID_340761	0.000601129	9.22169e-05	7.40357e-05	0.000502715	1.92215e-05	0.000149412	0	0	0.000509383	1.95377e-05	2.04516e-05	0	0.000142362	0	0.000235142	0	0	5.62335e-05	0	0	0	0	0	6.76758e-05	1.41283e-05	7.30887e-05	0	0.000670062	0	3.25924e-05	0.000361076	3.55568e-05	0	0.000130022	0	0.000169205	0	0	0.000137825	8.55505e-05	1.2364e-05	9.42063e-05	4.44444e-05	6.43376e-05	0.000510986	0	0	0.000713194	0.000736145
Bacteria|Firmicutes|Clostridia|Clostridiales|Ruminococcaceae|OTUID_198053	0.000429378	0.000239764	0.000444214	0.000502715	0.00024988	0.000273923	0	0	0.0014059	0.000234453	0.000490838	0.000171814	4.74541e-05	0.000111769	0.000881782	0	0.00151012	0.00551088	0.00186176	0.000161844	0.000449337	0.000786215	0	2.25586e-05	1.41283e-05	9.74516e-05	0	0	0	0.000146666	0.00234699	0.00380458	0	0.000130022	0	0	0	0.000485319	0.0031424	8.55505e-05	0.000210188	0.00113048	0	6.43376e-05	9.29066e-05	0	5.66733e-05	0	0.000420654
Bacteria|Firmicutes|Clostridia|Clostridiales|Ruminococcaceae|Oscillospira|OTUID_175138	0.00163164	0.000848395	0.000296143	0	3.84431e-05	0.000290524	0	2.15568e-05	0.000387131	0.000273528	0.000204516	0.000472488	0.000379633	0.000558846	5.87855e-05	0.000251099	0.000302024	5.62335e-05	4.71331e-05	0	0.00112334	0.00343969	0	0.0245889	0	4.87258e-05	0	0.000268025	7.69704e-05	0.000358516	0.00460372	0.000391125	0.00036324	0.000390066	0	0.000609137	0	0	0.000413474	0.00273762	0.00108803	0.000188413	0	0.000386026	0	0.000382995	1.88911e-05	0.000305655	0
Bacteria|Bacteroidetes|Bacteroidia|Bacteroidales|Prevotellaceae|Prevotella|copri|OTUID_849535	0.00285536	0.0474733	0	0.0049266	0.000153772	0.0966615	0.0170604	9.70058e-05	0	0.0022273	0	0.0104377	0.0368718	0	0.00117571	0	0.000151012	0.0121464	0.00452478	0.0375299	0	0.00252244	0.124019	0.15694	7.06414e-05	0	0	0	0	0.0307183	0.0112836	0	0.00159826	0.0500152	0.00700762	0	2.25856e-05	0	0.0119907	0.00119771	0.00735658	0.00191553	0	0.00643376	0.00013936	0	0.000283366	0	0.000210327
Bacteria|Firmicutes|Clostridia|Clostridiales|Lachnospiraceae|OTUID_4325096	0.000236158	9.22169e-05	0.000814392	0.000402172	1.92215e-05	4.98041e-05	0	0	6.11259e-05	0	0	0	0	0	0.000411498	0	0	0	0	0	0.000224669	0	0	0.000338379	1.41283e-05	0	0.000216357	0.000402037	0	3.25924e-05	0.000722152	0.00184895	0	0.000303385	6.14704e-05	0.000270728	0	0.000970638	0.000192954	0	6.182e-05	0	4.44444e-05	0	0	0	0	0.00020377	0
Bacteria|Firmicutes|Clostridia|Clostridiales|Ruminococcaceae|OTUID_183048	0.00201808	9.22169e-05	0.00947657	0.00130706	0.000115329	0.000805166	0	0.00196167	4.07506e-05	0.00101596	0.0263212	0.00012886	0	0.00923214	0.000411498	0.000439422	0	0.00230557	0.0390027	0.00733694	0.00112334	0.00222761	0	0.000383496	0.000367335	0.000219266	0.00129814	0.000134012	0	0.000407405	0.00243726	0.000924477	0.00414094	0.000216704	0.000122941	0.000439932	0.000112928	0.00109197	0.00016539	0.000171101	0.000234916	0.00200973	0.0004	0.00173712	0.00041808	0.000382995	0.000245584	0.00020377	0.000736145
Bacteria|Firmicutes|Clostridia|Clostridiales|Ruminococcaceae|Faecalibacterium|prausnitzii|OTUID_361581	0.000150282	1.84434e-05	7.40357e-05	0	0.000288323	0	0	0	8.15013e-05	0	8.18063e-05	0	4.74541e-05	0	0.00158721	0	0	0	0	0	0.000674006	0	8.62143e-05	4.51172e-05	1.41283e-05	0	7.21189e-05	0.000670062	0.000230911	0	0	0.000106671	0	0.00060677	6.14704e-05	0.00233503	0	0.000485319	0.00011026	0	0.000333828	0	0	6.43376e-05	0.00013936	0	0	0.00020377	0.0011568
Bacteria|Bacteroidetes|Bacteroidia|Bacteroidales|Porphyromonadaceae|Parabacteroides|OTUID_180082	0	1.84434e-05	0.000370178	0.000201086	0	0.000564446	0.000145815	1.07784e-05	0	7.81509e-05	0.000122709	8.5907e-05	4.74541e-05	0.00623673	0	6.27746e-05	0.000151012	0	0	0.000737291	0.000449337	9.82769e-05	0	2.25586e-05	0	0.000803976	0.0370691	0.000536049	7.69704e-05	0	0.0026178	0.00067558	7.2648e-05	0	0.000122941	6.76819e-05	0	0.00012133	0.000771818	0.0077851	0.0024728	0.00317161	0	0.000193013	0.000510986	0.00382995	0	0.00040754	0
Bacteria|Firmicutes|Clostridia|Clostridiales|Ruminococcaceae|OTUID_185136	0.000944632	0.000350424	0.000148071	0.000201086	0.00194137	0.00268112	0	3.23353e-05	0.000550134	0.00296974	0.00298593	0.00227653	0.00104399	0.000916508	0.00340956	0.000188324	0	0.00191194	0.000282799	0.00149256	0	0.000294831	0	9.02344e-05	9.8898e-05	0	0	0	7.69704e-05	0.000114073	0.000180538	0	0.00370505	0.000520088	0	0.000169205	0.00137772	0.000485319	0.000220519	0.000171101	0	3.14021e-05	0.000488889	0.000193013	0	0	0.000151129	0	0
Bacteria|Firmicutes|Clostridia|Clostridiales|Lachnospiraceae|Lachnospira|OTUID_182799	6.44067e-05	0	0.00170282	0	0.00130706	8.30068e-06	0	0.000194011	2.03753e-05	0.0104332	0.00550147	0.000171814	0	0	0	0.000690521	0.00120809	0	0.000542031	0	0	0.00226037	0	0	0.000395592	0.000146178	0	0.000268025	0.000307882	0.00321035	0	0	0	0.000173363	0	0	0	0	0	0.000342202	2.4728e-05	0.00285759	0	0	0.00789706	0	1.88911e-05	0	0
Bacteria|Firmicutes|Clostridia|Clostridiales|Ruminococcaceae|Oscillospira|OTUID_176104	0.000300565	0.000313537	7.40357e-05	0	7.68861e-05	8.30068e-06	0	0	0.000142627	0.000371217	0	8.5907e-05	0	0	0.000117571	6.27746e-05	0.000453035	0	0	0	0	0.000655179	0	4.51172e-05	0	0	0	0	0	1.62962e-05	0.000361076	0.000177784	0	4.33407e-05	0	6.76819e-05	0	0	0.00016539	0	9.8912e-05	6.28042e-05	4.44444e-05	0.000193013	0	0.00191498	0	0	0
Bacteria|Firmicutes|Clostridia|Clostridiales|Lachnospiraceae|Lachnospira|OTUID_369486	2.14689e-05	0	0.031021	0.000301629	0	0.000356929	0.000729075	1.07784e-05	0.00183378	0.00562687	0.00106348	0.00107384	0.00128126	0	0	0.000188324	0.000453035	0	4.71331e-05	1.79827e-05	0.000674006	0.000131036	0.00581947	0.00015791	7.06414e-05	0.000243629	0.000721188	0	0.000769704	8.1481e-05	9.0269e-05	0.000604466	0.000435888	0	0.000983526	6.76819e-05	0	0	0	0	0.000581108	0.000219815	8.88889e-05	0.0134466	0	0	5.66733e-05	0.00397351	0
Bacteria|Firmicutes|Clostridia|Clostridiales|Lachnospiraceae|OTUID_173996	0.000214689	0.000885282	0.00459021	0.000100543	5.76646e-05	0.000639153	0	5.38921e-05	0.000407506	1.95377e-05	0.000122709	0	0.000854174	0	0.000881782	0	0.00151012	0.0001687	0	0	0	0	0.0006035	0.00115049	0	0	7.21189e-05	0.000670062	0.000692734	0.000602959	0.00424264	0.000711136	0.000145296	0.0023404	0.000122941	0.000507614	1.12928e-05	0.00279058	0.00278406	0	2.4728e-05	0	4.44444e-05	0	0.000371626	0	0	0.00193581	0.000841308
Bacteria|Bacteroidetes|Bacteroidia|Bacteroidales|Prevotellaceae|Prevotella|copri|OTUID_294196	0.000364971	1.84434e-05	7.40357e-05	0.000703801	0.000288323	0.000315426	0.00058326	8.62273e-05	0.000224128	9.76887e-05	0	0.00012886	0.0011389	0.000156477	0.000117571	6.27746e-05	0.000302024	5.62335e-05	0.000117833	0	0.0116828	3.2759e-05	0.000172429	0.000112793	0.00283979	0.00684598	7.21189e-05	0.000670062	0.000538793	0.000439997	9.0269e-05	0.0454416	7.2648e-05	0.000823473	0.000614704	0.000203046	0.000112928	0.00024266	0.000358344	0.000171101	0.00537834	0	0.002	0.00128675	0.00227621	0	0	0.000713194	0.0034704
Bacteria|Bacteroidetes|Bacteroidia|Bacteroidales|Prevotellaceae|Prevotella|copri|OTUID_301253	0.000343502	0.000793065	0.000222107	0.000100543	0.00115329	0.000946278	0.00131234	0.0270754	0.000142627	0.0094758	0	0.00717323	0.000332179	0.002906	0.000529069	0.00433145	0.00453035	0.0001687	0.0140692	1.79827e-05	0.00831274	0.000163795	4.31072e-05	0.000203027	0.00637186	0.0418798	0	0.00134012	0.000461823	0.0191154	0.000361076	0.00373347	0.000145296	0.0172496	0.00547086	0.00172589	0.00382826	0	0.0127074	0.00282317	0.00290554	3.14021e-05	0.00137778	0.009908	0.0193246	0	1.88911e-05	0.00183393	0.033442
Bacteria|Firmicutes|Clostridia|Clostridiales|Ruminococcaceae|Faecalibacterium|prausnitzii|OTUID_2544615	0.00199661	7.37735e-05	0.00133264	0	3.84431e-05	0.00012451	0	0.00218802	0.000203753	3.90755e-05	0.000572644	8.5907e-05	4.74541e-05	0.000134123	0.000411498	0	0	0	0	0	0	0.000262072	0	0.000180469	0	2.43629e-05	7.21189e-05	0.00174216	0	0.000439997	0.0106517	0.00067558	0.000217944	0.000520088	6.14704e-05	0.00179357	0.000959888	0.00024266	0.000826948	8.55505e-05	0.000111276	0	0.000666667	0.000450364	0.000185813	0	5.66733e-05	0.000815079	0.0043117
Bacteria|Firmicutes|Clostridia|Clostridiales|Ruminococcaceae|Faecalibacterium|prausnitzii|OTUID_367232	0.00167457	1.84434e-05	0.000222107	0.000703801	9.61076e-05	0.000265622	0	0.000786825	0.00234316	0.000351679	0.00359948	0.00283493	0	0.000201185	0.000764211	0.000188324	0.000604047	0.00984086	0.000235666	0.0126778	0	0.000163795	0	0	0	2.43629e-05	0	0	0	0	0.00288861	0.000142227	0.000217944	0.000823473	0	0.000439932	0	0	0	0.000598854	3.7092e-05	0	0	6.43376e-05	0	0	0.000358931	0	0.000105164
Bacteria|Firmicutes|Clostridia|Clostridiales|Ruminococcaceae|OTUID_182010	0.00626892	0.000221321	0.000666321	0.00100543	0.000269101	0.000996082	0	0.00297484	0.000631635	0.00320419	0.00539921	0.00373695	0.000521995	0.00118475	0.00258656	0.000313873	0	0.0124276	0.00221526	0.0101063	0.00404403	0.00167071	0	0.00117305	2.82566e-05	0.000219266	0	0.00174216	7.69704e-05	0.000162962	0.00288861	0.000497796	0.00108972	0.00273046	0	0.000507614	0	0	2.75649e-05	0.000855505	4.9456e-05	0.00182132	0.000222222	0.000193013	0.000232266	0.000382995	0.000113347	0.000815079	0.00105164
Bacteria|Firmicutes|Clostridia|Clostridiales|Ruminococcaceae|Faecalibacterium|prausnitzii|OTUID_176115	0.000858756	0.000147547	0.00229511	0	0.000442095	0.000630852	0	3.23353e-05	0	3.90755e-05	0.000224967	4.29535e-05	0.00023727	2.23539e-05	0.000764211	6.27746e-05	0.000604047	0.00179947	4.71331e-05	0	0	0	0	0.00378984	1.41283e-05	0	0.000288475	0	0	0	0	3.55568e-05	0	0.000476748	0.000122941	0.00172589	0	0.0024266	0.00016539	0.000256652	0.00018546	6.28042e-05	0	0.000643376	0	0	0	0	0.00178778
Bacteria|Firmicutes|Clostridia|Clostridiales|Lachnospiraceae|OTUID_176321	4.29378e-05	0.00011066	0.00222107	0.000603258	0.000288323	0.000207517	0	1.07784e-05	8.15013e-05	1.95377e-05	0	4.29535e-05	0.0017558	0	0.00429134	0	0.000453035	5.62335e-05	0	0	0	3.2759e-05	4.31072e-05	0.000496289	2.82566e-05	4.87258e-05	0.000504832	0.0010721	0.000230911	6.51848e-05	0.000992959	0.000177784	0.000145296	0.00169029	0	6.76819e-05	0	0.00109197	0.000413474	0	0.000111276	0	0	0.000321688	0.00116133	0	0	0.000611309	0.00410138
Bacteria|Firmicutes|Clostridia|Clostridiales|OTUID_176323	0	1.84434e-05	0.00177686	0.00100543	5.76646e-05	0	0	0.000441915	0.000101877	0.000195377	0.000409031	4.29535e-05	0	4.47077e-05	0	0.000564972	0.000151012	0.001687	0.000730563	0.000161844	0	0	0	0.000203027	0	0	0	0	0	0	0	0	0.00036324	4.33407e-05	0.000184411	0	0.00028232	0.00024266	0	0	1.2364e-05	3.14021e-05	0	0	0	0	0.00017002	0.000101885	0
Bacteria|Firmicutes|Clostridia|Clostridiales|Ruminococcaceae|Oscillospira|OTUID_347690	8.58756e-05	0.000202877	0.000222107	0	0.000134551	9.13075e-05	0	0.000129341	0.000163002	0.000644745	0.00149296	0.000171814	0	0.000536493	0	6.27746e-05	0	5.62335e-05	4.71331e-05	1.79827e-05	0	0.000884492	0	4.51172e-05	0	0	0	0.000670062	0	6.51848e-05	0.000541614	0	7.2648e-05	4.33407e-05	6.14704e-05	0.000169205	0	0	0.000137825	0.000342202	8.6548e-05	0.000847857	0.000266667	0.000321688	9.29066e-05	0.000191498	7.55644e-05	0.000916964	0.000105164
Bacteria|Bacteroidetes|Bacteroidia|Bacteroidales|Prevotellaceae|Prevotella|copri|OTUID_531614	0.000708474	1.84434e-05	0	0.000100543	0.0315425	0	0	3.23353e-05	0	0.0140281	0	0.0225506	0	0	0.000235142	0	0.0105708	0	0	3.59654e-05	0	0.000163795	0	0.000428613	7.06414e-05	0	0	0	0	0.0158399	0	0.015005	0.000435888	0.0186798	0.0027047	0	0	0	0	8.55505e-05	0.000111276	0.00244936	0.0121333	0.0393103	0	0.000957488	0.000264475	0	0
Bacteria|Bacteroidetes|Bacteroidia|Bacteroidales|Prevotellaceae|Prevotella|OTUID_4397200	0.090749	0.000590188	0	0.000100543	9.61076e-05	0.00543695	0	1.07784e-05	0.013407	0.010863	0	0.0140028	0	0	0.00335077	0	0	0	0.000377065	3.59654e-05	0	0.000196554	0	0.000135352	2.82566e-05	4.87258e-05	0	0	7.69704e-05	0.0140147	0	0	0	0.0532224	0.00153676	0	0	0	0.0105574	0.000513303	0.0202646	0	0	0.0685839	0	0	0	0	0.000105164
Bacteria|Firmicutes|Clostridia|Clostridiales|OTUID_174279	0.000407909	0	0	0.00412226	5.76646e-05	3.32027e-05	0	1.07784e-05	0.000224128	0	0.000224967	4.29535e-05	0	2.23539e-05	0	6.27746e-05	0.000453035	0.000281167	0	0	0	0	0	2.25586e-05	1.41283e-05	0	0.000144238	0	0	1.62962e-05	9.0269e-05	3.55568e-05	0	0.000693451	0.00110647	0.000135364	0	0	0.00016539	0	0.000160732	3.14021e-05	0	0	0	0	1.88911e-05	0.00020377	0
Bacteria|Bacteroidetes|Bacteroidia|Bacteroidales|Prevotellaceae|Prevotella|stercorea|OTUID_591785	0.0188926	0.00260052	0	0.000100543	0.000307544	0.0218889	0.000145815	3.23353e-05	0	0	0	0.0307117	0.0446068	4.47077e-05	0.000117571	0.000188324	0.00317125	0.000224934	0.00709354	3.59654e-05	0	0.000131036	4.31072e-05	0.0597126	0.000211924	0	0	0.000134012	0.00107759	0.027508	0.0124571	0.00714692	0	0.0110952	0.00854438	0.0523181	0	0.00012133	0.00430013	0	0.0158259	9.42063e-05	0	0.00791353	0.0270823	0	0.00158685	0	0.000105164
Bacteria|Firmicutes|Clostridia|Clostridiales|Ruminococcaceae|Faecalibacterium|prausnitzii|OTUID_86170	0.00442259	0.000221321	0.000222107	0.000703801	7.68861e-05	8.30068e-05	0	0.00118563	0.00105952	0.00728758	0.000818063	0.00124565	4.74541e-05	0.000894155	0.000587855	0.000251099	0	0.00939099	4.71331e-05	0.00046755	0.000449337	0.000131036	0	0.00205283	9.8898e-05	0	0	0.000268025	0.000307882	0.000260739	0.000270807	3.55568e-05	0.00239738	0.00121354	0	0.000575296	0	0	5.51298e-05	0.000256652	3.7092e-05	0	0	0.00122242	0	0.000957488	9.44555e-05	0.000509424	0.000105164
Bacteria|Firmicutes|Clostridia|Clostridiales|Lachnospiraceae|Roseburia|OTUID_177515	0.00229717	0.0036149	0.00199896	0	0.000192215	9.96082e-05	0	5.38921e-05	0.000489008	0.000156302	2.04516e-05	0.00219063	0.000332179	0.000357662	0	0.008914	0	0.00517348	0.000329932	0.00471147	0.0116828	0.00095001	0	0.000203027	0.00148347	0	7.21189e-05	0.000268025	0.00369458	0.000179258	0.00532587	0.000320011	0.00537595	0.000216704	0	0	0	0.00279058	0	0	0.000506924	0.0127179	0.000755556	0	0	0	5.66733e-05	0	0.000315491
Bacteria|Bacteroidetes|Bacteroidia|Bacteroidales|Prevotellaceae|Prevotella|copri|OTUID_196296	0.0140192	0.0770196	0.0131043	0.00512769	0.00697741	0.0307623	0.143628	0.000420358	0.00110027	7.81509e-05	0	0.000902023	0.0133821	6.70616e-05	0.00105814	0.000878845	0.0212927	0	0.000306365	0	0.0157268	0.000196554	0.000387964	0.0235737	0.0997457	0.177922	0.0015145	0.000268025	0.130157	0.0261391	0.0111934	0.0183118	0.000145296	0.0088415	0.00897467	0.0313029	0.00317328	0.0629702	0.0161806	0.0171101	0.0348294	6.28042e-05	0.0201333	0.000836389	0.0480327	0	7.55644e-05	0.00163016	0.0439584
Bacteria|Bacteroidetes|Bacteroidia|Bacteroidales|Prevotellaceae|Prevotella|copri|OTUID_186974	0.0232079	0.00379934	0.0133264	0.00603258	0.0172802	0.0192908	0.00933217	0.00444071	0.0194584	0.0034191	0.000368128	0.0174391	0.0596972	0.00708617	0.000705426	0.0204645	0.0147992	0.00461115	0.0240143	3.59654e-05	0.0417884	0.00452074	0.00159497	0.000676758	0.13347	0.045315	0.000360594	0.0032163	0.0277094	0.0555537	0.00451345	0.0458327	0.00486742	0.00914489	0.00780674	0.00385787	0.0535843	0.00218394	0.015905	0.011806	0.00318991	0.00367405	0.0266667	0.00977932	0.00181168	0.000191498	0.00256919	0.00224147	0.00210327
Bacteria|Firmicutes|Clostridia|Clostridiales|Lachnospiraceae|Blautia|OTUID_176008	0.000472316	0.000497971	0	0.0101548	9.61076e-05	6.64055e-05	0	0	0.000122252	0	0	0	0	0	0.000587855	0	0	5.62335e-05	0	0	0.000224669	0	0	0.000180469	8.47697e-05	2.43629e-05	0.000288475	0	0	1.62962e-05	9.0269e-05	3.55568e-05	0	4.33407e-05	0	3.38409e-05	0	0	0.000220519	0	0.00012364	0	0.000177778	0.000257351	4.64533e-05	0	0	0.000101885	0
Bacteria|Bacteroidetes|Bacteroidia|Bacteroidales|Prevotellaceae|Prevotella|copri|OTUID_196729	0.0301638	0.0269827	0.0416081	0.0189021	0.00395963	0.142805	0.191018	0	0.00352493	0	0	0	0.00417596	0	0.00288049	0	0.051344	0	0	0	0.0456077	0	0.14109	0.00119561	0.0793021	0.0481655	0.000865426	0	0.0732759	0.0820677	0.0142625	0.0527663	0	0.0259611	0.0530489	0.00984772	0.0246522	0.121815	0.007856	0.0589443	0.0439787	0	0.0583556	0.010294	0.100293	0	0	0.00356597	0.0164055
Bacteria|Firmicutes|Clostridia|Clostridiales|Ruminococcaceae|Faecalibacterium|prausnitzii|OTUID_179686	0	1.84434e-05	0	0.000402172	1.92215e-05	0.000879873	0	0.000237125	2.03753e-05	0.000586132	0.00122709	0	0.000569449	2.23539e-05	0	0.000188324	0	0.012034	0.00197959	1.79827e-05	0	0.00062242	0	0.000225586	0.000635773	0	0	0	0	4.88886e-05	0.00279834	0	0.000799128	4.33407e-05	0	0	0	0	5.51298e-05	0.000941056	4.9456e-05	0.00131889	0	0.000128675	0	0.000191498	0.000188911	0	0
Bacteria|Firmicutes|Clostridia|Clostridiales|Mogibacteriaceae|OTUID_187517	0.00019322	0.000129104	0	0.000100543	0.000115329	0.000166014	0	0	0	0.00144579	0	0.000386581	4.74541e-05	4.47077e-05	0.000117571	0.000753296	0	5.62335e-05	7.06997e-05	1.79827e-05	0.000898674	0.000425867	0	2.25586e-05	0	2.43629e-05	0	0	7.69704e-05	8.1481e-05	0.000361076	7.11136e-05	0.000145296	4.33407e-05	0	0.000270728	0	0	0	0	1.2364e-05	0.000533836	0	0.000643376	0	0.000382995	1.88911e-05	0.000101885	0
Bacteria|Firmicutes|Clostridia|Clostridiales|Lachnospiraceae|Lachnospira|OTUID_176269	0.0022757	0.00016599	0.00222107	0.000502715	0.000538203	0.00060595	0	0.000150898	0.00352493	0.0115273	0.00566509	0	0.000284724	0.00245892	0	0.00822348	0.000604047	0.00528595	0.000329932	1.79827e-05	0	0.00288279	0	0	0.000367335	0	0	0.000402037	0	0.00202073	9.0269e-05	0.000106671	0	0.0145191	0	0.000169205	0.000350077	0.00218394	0	0.000684404	0.00206479	0.00389386	0.00253333	0.00109374	0	0	0.000472277	0.00713194	0.00368072
Bacteria|Bacteroidetes|Bacteroidia|Bacteroidales|Prevotellaceae|Prevotella|copri|OTUID_296442	2.14689e-05	1.84434e-05	0	0.00542932	7.68861e-05	0	0	0.000495807	0	0	2.04516e-05	0.000730209	0.00023727	0	0.000117571	0.00112994	0.000604047	5.62335e-05	0.000117833	0	0	3.2759e-05	4.31072e-05	0	0.00118678	0	0	0.000536049	0	0.0038785	0	0.000177784	0	0	6.14704e-05	0.000135364	7.90496e-05	0	0.000771818	0	2.4728e-05	0	0.000711111	0.00128675	0.000603893	0	9.44555e-05	0.000611309	0.00315491
Bacteria|Bacteroidetes|Bacteroidia|Bacteroidales|Bacteroidaceae|Bacteroides|OTUID_4468234	0	0.0118775	0	0	3.84431e-05	0.000166014	0	1.07784e-05	0	0	2.04516e-05	0	0.000142362	0	5.87855e-05	0	0	5.62335e-05	0	0	0.00179735	3.2759e-05	0.00681093	0.000203027	0.00170952	0.000974516	0.00627434	0.0065666	0	0	0.000631883	3.55568e-05	0	0	0	0	0	0.000363989	0.000358344	0.0107794	4.9456e-05	3.14021e-05	0	0.00437496	0.00013936	0	0	0	0
Bacteria|Firmicutes|Clostridia|Clostridiales|Lachnospiraceae|OTUID_174792	0.000150282	0.000553301	0.00562671	0.000301629	0.000192215	0.000688957	0	1.07784e-05	0.000387131	3.90755e-05	2.04516e-05	0	0.00232525	0	0.00340956	0	0.000453035	0.000112467	0	0	0	9.82769e-05	0.000129322	0.000924902	2.82566e-05	2.43629e-05	0.000216357	0.00120611	0.000461823	0.000358516	0.00333995	0.000284455	0.000217944	0.00329389	0	0.000575296	0	0.000970638	0.00129555	8.55505e-05	0	3.14021e-05	0	0.000321688	0.000929066	0.000191498	0	0.00173204	0.0046272
Bacteria|Firmicutes|Clostridia|Clostridiales|Ruminococcaceae|OTUID_318569	2.14689e-05	0.000442641	7.40357e-05	0.000100543	0	0.00011621	0	0	0	1.95377e-05	0.00038858	0.000558395	4.74541e-05	0	0.000117571	0.00313873	0.00151012	0.000112467	0	0	0.00651539	3.2759e-05	4.31072e-05	6.76758e-05	2.82566e-05	0.00740632	0	0	7.69704e-05	0.00143407	9.0269e-05	7.11136e-05	0.000145296	0.00143024	0	0.0550592	0	0	0.00228789	0.000855505	0.000914936	0.00383106	0	0.00212314	4.64533e-05	0.00248947	0	0.00101885	0
Bacteria|Bacteroidetes|Bacteroidia|Bacteroidales|Prevotellaceae|Prevotella|copri|OTUID_342638	0.000107345	0.000258207	0.000962464	0	0.00123018	0.00198386	0	0	0	0.00138718	0	0.00463898	0.00104399	0.000223539	0	0	0	0	0.000377065	0	0	3.2759e-05	4.31072e-05	4.51172e-05	0.000254309	0	0	0	0	0.000244443	0.000812421	0.00110226	0	0.000173363	0	0.00311337	0	0.00012133	0	0	0.000296736	6.28042e-05	0.00173333	0	0	0	7.55644e-05	0	0
Bacteria|Firmicutes|Clostridia|Clostridiales|Ruminococcaceae|OTUID_194626	2.14689e-05	0.00230542	0.000296143	0	0.000595867	4.98041e-05	0.000145815	0	0	0	0.000224967	0	9.49082e-05	0.000223539	0.00146964	0	0	0	0.000259232	0.00026974	0	0	0	0.000203027	1.41283e-05	0	0	0.00187617	0.000307882	6.51848e-05	0.00343022	0.000924477	0.000145296	8.66814e-05	0	3.38409e-05	9.03424e-05	0.00012133	5.51298e-05	0.00273762	0.00012364	0	0	0	0.00013936	0	0	0.000509424	0
Bacteria|Bacteroidetes|Bacteroidia|Bacteroidales|Prevotellaceae|Prevotella|copri|OTUID_300650	6.44067e-05	1.84434e-05	0	0.000904886	0.0200865	8.30068e-05	0	0.000107784	0	0.00042983	0	0.000214767	0	0.00111769	0.000235142	0	0	5.62335e-05	0.000188532	1.79827e-05	0.00808807	0.000818974	0	2.25586e-05	0.000127155	0	0	0	0.0306342	0	0.000180538	0	7.2648e-05	0.00689117	0.000799115	0	1.12928e-05	0	0	0.000171101	0.00931009	0	0.0186222	0	0.000185813	0	1.88911e-05	0	0
Bacteria|Bacteroidetes|Bacteroidia|Bacteroidales|Prevotellaceae|Prevotella|copri|OTUID_292921	4.29378e-05	0.00300627	0	0.000603258	0.000230658	5.81048e-05	0.00029163	7.54489e-05	0	0.000410292	0	0.0261157	0	0.0116464	0.000176356	0.00169492	0.00543642	5.62335e-05	4.71331e-05	1.79827e-05	0.00606605	0.000262072	0	0.000857227	0.00115852	9.74516e-05	0	0.000134012	0.000769704	0.000309628	0.000270807	0.000177784	0	0.000866814	0.000184411	6.76819e-05	0.000587226	0.00012133	2.75649e-05	0.000598854	1.2364e-05	0.000345423	4.44444e-05	0	0.014447	0.000191498	0.000283366	0.00244524	0
Bacteria|Firmicutes|Clostridia|Clostridiales|Lachnospiraceae|Blautia|OTUID_192746	8.58756e-05	1.84434e-05	0	0.0132717	0.00024988	4.98041e-05	0	0.000172455	0.000122252	0.000468906	2.04516e-05	0.00012886	0	2.23539e-05	5.87855e-05	0	0	0.000281167	4.71331e-05	0.000107896	0.000224669	0	4.31072e-05	6.76758e-05	8.47697e-05	2.43629e-05	0	0.000134012	0	0	0	7.11136e-05	0	4.33407e-05	0	0	0	0	0.000358344	0	1.2364e-05	3.14021e-05	0.000266667	6.43376e-05	0.00013936	0	1.88911e-05	0	0
Bacteria|Firmicutes|Clostridia|Clostridiales|Ruminococcaceae|OTUID_190453	0.000171751	0.000239764	7.40357e-05	0.000201086	3.84431e-05	0.000107909	0	4.31137e-05	4.07506e-05	7.81509e-05	6.13547e-05	0.000386581	0	6.70616e-05	0	6.27746e-05	0	0.00562335	0.000942663	3.59654e-05	0	0.000786215	0	0	0	0	0	0	0	0.000456294	0.00108323	0.00167117	0.00036324	4.33407e-05	0	0	0	0	0.000799383	0	2.4728e-05	0.000282619	0	0	0	0	3.77822e-05	0	0
Bacteria|Bacteroidetes|Bacteroidia|Bacteroidales|Prevotellaceae|Prevotella|copri|OTUID_344318	0.00395028	0.000221321	0.00688532	0.00663583	0.0613743	0.00136961	0.0529309	0.00120718	0.000794637	0.000293066	0	0.000730209	0.00365396	0.000782385	0.0012345	0.00081607	0.00558744	0.000899736	0.000141399	0	0.00988542	3.2759e-05	4.31072e-05	0.000924902	0.0136903	0.000365444	0.000504832	0.0365854	0.00177032	0.0402516	0.00956851	0.0013156	0.00530331	0.0125688	0.00252029	0.0170558	0.0482767	0.00012133	0.049672	0.0205321	0.0142062	0.000251217	0.0155111	0.0181432	0.00116133	0.000957488	0.000585624	0.00020377	0.00147229
Bacteria|Bacteroidetes|Bacteroidia|Bacteroidales|Prevotellaceae|Prevotella|stercorea|OTUID_299382	0.0161661	0.000350424	0	0	0.00119173	8.30068e-06	0	0	0.0286069	0.00373171	0	0	0	0	0.00117571	0.0102323	0	0	0.00584451	3.59654e-05	0.00314536	0.000425867	0	9.02344e-05	0.00534049	2.43629e-05	0	0	0.0447968	0.0211036	0.000180538	0	0	0.00758462	0.0210843	0	0	0	0	0.0983831	0.000210188	0.00172712	0.024	0	0.031867	0	0.00372155	0	0
Bacteria|Firmicutes|Clostridia|Clostridiales|Lachnospiraceae|Dorea|OTUID_187505	0.000751412	0	0.00562671	0.00170923	0.00157617	0.000174314	0	0.000732932	0.000631635	0.000273528	0.00077716	0.000171814	4.74541e-05	6.70616e-05	0.00146964	0.000251099	0.0025672	0.00174324	9.42663e-05	0.000341671	0	0.000556902	0	0.000541406	0	4.87258e-05	0	0.000670062	7.69704e-05	0.000195554	0.000722152	0.000284455	0.000290592	0.000303385	0.000122941	0.000575296	0	0.000485319	0.00209493	0	0.00037092	3.14021e-05	0	0.00186579	9.29066e-05	0.000191498	1.88911e-05	0.00183393	0.000420654
Bacteria|Bacteroidetes|Bacteroidia|Bacteroidales|Rikenellaceae|OTUID_772282	4.29378e-05	0.000829952	0	0.000100543	0.000192215	0.000107909	0	8.62273e-05	0.000264879	0.000332141	0.00263825	0	4.74541e-05	0.00420253	0.000117571	0.000125549	0	0.000281167	0	1.79827e-05	0.00179735	0.00206381	0	0.00031582	1.41283e-05	0	0	0.00120611	7.69704e-05	3.25924e-05	0.0156165	0	0	4.33407e-05	6.14704e-05	0	1.12928e-05	0	0.00016539	0.00342202	0.000272008	0	0	0.00836389	0.000371626	0.000382995	0	0.00020377	0.00588916
Bacteria|Firmicutes|Clostridia|Clostridiales|Ruminococcaceae|OTUID_187123	0.000236158	9.22169e-05	0.000148071	0	1.92215e-05	0.000464838	0	0	6.11259e-05	7.81509e-05	0	0	0.000379633	2.23539e-05	5.87855e-05	0.000125549	0	0	0	0	0	9.82769e-05	0	0.000180469	0	0.000389807	0	0.000134012	0.000153941	0.000358516	0.00207619	0	7.2648e-05	4.33407e-05	0	0.000169205	0	0	0.000523733	0.00487638	0.000272008	0.000125608	0.000133333	0.000128675	0.00013936	0	0	0.00101885	0.000105164
Bacteria|Firmicutes|Clostridia|Clostridiales|Ruminococcaceae|Faecalibacterium|prausnitzii|OTUID_364563	0.00431525	0.000239764	0.00177686	0.00372009	0.00336377	0.000107909	0	0.000377245	0.00281179	0.000410292	0.000143161	0.000644302	0.00365396	0.000447077	0.0105226	0.000251099	0	0.00320531	4.71331e-05	0.000413602	0.00112334	3.2759e-05	0	0.000631641	4.23849e-05	2.43629e-05	0.000144238	0.00549451	0.000307882	8.1481e-05	0.00433291	0.000106671	0.000290592	0.00533091	0.000368822	0.000846024	1.12928e-05	0.000727979	0.00011026	0.000256652	0.00043274	0	0.000177778	0.00218748	0	0	0	0	0.000525818
Bacteria|Firmicutes|Clostridia|Clostridiales|Ruminococcaceae|OTUID_181931	0.00019322	0.00011066	0.000148071	0.000100543	1.92215e-05	7.47062e-05	0	2.15568e-05	0.000163002	0.000644745	0.00222922	0.00012886	0	0.000447077	0	0.000188324	0.000302024	0.0973402	0.000589164	0	0	0.0051104	0.000689715	0.000203027	1.41283e-05	0	0	0.000402037	0	6.51848e-05	0.00270807	3.55568e-05	7.2648e-05	0	0	0.000744501	0	0	0.00129555	8.55505e-05	0.000544016	0.000314021	0	6.43376e-05	0.00041808	0	3.77822e-05	0	0
Bacteria|Bacteroidetes|Bacteroidia|Bacteroidales|Bacteroidaceae|Bacteroides|uniformis|OTUID_1889556	0	0.00114349	0.000148071	0	0.000615089	0.000332027	0	0	0	1.95377e-05	6.13547e-05	0	0	4.47077e-05	0	6.27746e-05	0.000151012	0	2.35666e-05	0	0	0	0	0.000338379	2.82566e-05	0.00102324	0.00937545	0.00268025	7.69704e-05	1.62962e-05	0.0014443	0.000355568	0	0	0	0.000135364	0	0	2.75649e-05	0.00256652	0.000964392	6.28042e-05	0	0.00128675	0	0.000191498	0	0.00020377	0.000736145
Bacteria|Firmicutes|Clostridia|Clostridiales|OTUID_325437	0.000751412	0.00011066	0	0	0	0.00012451	0	0.000312574	4.07506e-05	0	0	4.29535e-05	0	0.000469431	5.87855e-05	0.000188324	0	0	0	0	0	0.000589661	0	0.000203027	0	0	0	0	0	6.51848e-05	0.000631883	0.00280899	0	4.33407e-05	6.14704e-05	0.000236887	0	0	0.000909642	0	0.000148368	0.011713	8.88889e-05	0.000257351	9.29066e-05	0.000382995	0	0	0.000946472
Bacteria|Firmicutes|Clostridia|Clostridiales|Lachnospiraceae|OTUID_2393022	4.29378e-05	0.000147547	0.000444214	0.00100543	7.68861e-05	0.000207517	0.000874891	0.00132575	6.11259e-05	7.81509e-05	0.000920321	0	0	0.000111769	5.87855e-05	0.000564972	0	0.00202441	0.00438338	0.00201406	0.000449337	0.000556902	0	6.76758e-05	4.23849e-05	0	0.000288475	0	0	9.77772e-05	9.0269e-05	7.11136e-05	0.000217944	4.33407e-05	0.000122941	0	0.00271027	0.00181995	0.000137825	0	1.2364e-05	3.14021e-05	0	0	4.64533e-05	0.00229797	0.000113347	0	0.000105164
Bacteria|Firmicutes|Clostridia|Clostridiales|Ruminococcaceae|Faecalibacterium|prausnitzii|OTUID_180637	0.00257627	0.00322759	0.00192493	0.00412226	0.00194137	9.96082e-05	0	0.000107784	0.00344343	0.000351679	0.000306774	0	0.000854174	6.70616e-05	0.00423256	0	0.00347327	0.00551088	0.00226239	0.000107896	0.00606605	3.2759e-05	4.31072e-05	0.0122944	0.000847697	0.000292355	7.21189e-05	0.00160815	0.000615764	0.000928883	0.0185051	0.00103115	0.000290592	0.000823473	0.000184411	0.0167851	0	0.00109197	0.000992337	0.000171101	0.00055638	0	0.000666667	0.00347423	0.000929066	0	0.00145461	0.00509424	0.00273425
Bacteria|Firmicutes|Clostridia|Clostridiales|Lachnospiraceae|Coprococcus|OTUID_186592	0.000150282	1.84434e-05	0.000148071	0.00130706	0.000557424	0.000323727	0	0.000118563	2.03753e-05	0	0.000143161	0	0.000142362	0	0.000235142	6.27746e-05	0	0	4.71331e-05	3.59654e-05	0.000674006	0.000294831	0	4.51172e-05	8.47697e-05	2.43629e-05	0.00122602	0.000402037	0	0.000195554	0.000180538	0.000213341	0.00036324	0	0	0	0	0.00024266	0	8.55505e-05	4.9456e-05	3.14021e-05	4.44444e-05	0.000128675	9.29066e-05	0	0	0	0
[truncated: 1 more columns]

## Sheet: CoreMicrobiome_Females
Prakriti	Vata	Kapha	Vata	Vata	Vata	Pitta	Kapha	Vata	Vata	Vata	Vata	Pitta	Vata	Vata	Vata	Vata	Vata	Vata	Pitta	Kapha	Pitta	Kapha	Kapha	Kapha	Vata	Vata	Kapha	Kapha	Vata	Kapha	Vata	Kapha	Vata	Kapha	Kapha	Vata	Kapha	Pitta	Vata	Vata	Kapha	Vata	Vata	Kapha	Kapha	Kapha	Kapha	Kapha	Pitta
SampleID	TR-FUEH-4787	TR-FVEW-4016	TR-PUEP-5784	TR-DBEW-6876	TR-BUEI-8758	TR-IUEV-1719	TR-DDEB-6681	TR-UWEF-7305	TR-EEEI-9958	TR-VVEV-0079	TR-DUEV-6759	TR-DVEF-6005	TR-HBEF-2865	TR-VEEW-0936	TR-BFEH-8417	TR-UFEH-7497	TR-IVEH-1087	TR-UUEI-7758	TR-FBEH-4877	TR-EPEI-9598	TR-HUEV-2789	TR-FDEF-4635	TR-VEEV-0919	TR-HIEW-2156	TR-FUEP-4724	TR-UPEF-7535	TR-FEEW-4906	TR-FIEF-4175	TR-IUEW-1746	TR-UBEW-7886	TR-HEEH-2947	TR-VVEP-0074	TR-FDEW-4646	TR-EVEF-9075	TR-UEEH-7957	TR-BHEW-8276	TR-IEEH-1957	TR-IWEW-1356	TR-FWEH-4307	TR-UDEV-7629	TR-WPEI-3598	TR-BBEV-8879	TR-EPED-9583	TR-WWEF-3345	TR-FEEP-4964	TR-WIEE-3100	TR-BUEW-8746	TR-VWEH-0327	TR-UWEH-7347
Bacteria|Proteobacteria|Betaproteobacteria|Burkholderiales|Alcaligenaceae|Sutterella|OTUID_1974536	4.81047e-05	0.000436631	0	0.000135044	0.00326846	0.00537634	0	0.00601911	1.23408e-05	0	0	0.000159783	0.00492576	0	0.000899191	0	0.000620501	0	0	0	0	0.00251298	0.00271906	0.000421043	0	0	0.0075573	0.00172831	0.00010894	0	0.000143596	0.00380056	0.000695123	0.00376961	0	0.000349406	4.34896e-05	0	0.0106771	0.000644086	0.000120149	0.00243353	0.000370268	9.13367e-05	0.000146113	0.000177778	0.0327092	0.00015339	0.000157555
Bacteria|Firmicutes|Clostridia|Clostridiales|Lachnospiraceae|OTUID_187248	0	0.00117201	0.00194526	0.000675219	0.000297133	8.44452e-05	0.000124743	0.000607433	0.00016043	0	0.000179565	7.98913e-05	0.000174672	0	4.9955e-05	0	6.20501e-05	0.000212743	0.000229025	0.00104663	0	0.000223376	9.71094e-05	9.35651e-05	0.000206169	3.10001e-05	0.000374742	0.000282814	0	0.00156018	0	0.00101599	0.000195503	0.000608001	0.000338266	0.000291172	0.000521875	0	0	0.000681973	3.00372e-05	6.08384e-05	0.000185134	0.000137005	3.65283e-05	0.000177778	7.40028e-05	0	0
Bacteria|Firmicutes|Clostridia|Clostridiales|Ruminococcaceae|Oscillospira|OTUID_355450	0.00461805	6.89417e-05	0	0	0	0.000365929	0.00352398	0.00414159	0.0133651	0.00468311	0.000846523	0.000719022	0.00167686	0.00147638	0.00374663	9.47329e-05	6.20501e-05	0	0.000381709	0.000837302	0	5.58441e-05	6.47396e-05	0.000537999	0.000865908	0	0.000312285	0.000377086	0.00987726	0	0.000287191	0.000526811	0.00154231	0	0	0	0	0	0.00059317	0.000416761	0.00114142	0	0	0	0.00467563	0	0	0	0
Bacteria|Firmicutes|Clostridia|Clostridiales|Lachnospiraceae|Blautia|OTUID_189571	0	0.000137883	6.70781e-05	0	0.000297133	0.00140742	0	0.000276106	0.000419587	0.000468311	0.000718262	0.000479348	0.000174672	0.000246063	0.000149865	0.00265252	0	0	0	7.8497e-05	0	0	6.47396e-05	0.000116956	0	0	0.000124914	0.000157119	7.26269e-05	0.000104012	0.000143596	7.52587e-05	8.68904e-05	0.000243201	5.63777e-05	0.000465875	0.000347917	0.000512908	0.000847386	0.00015155	0.00087108	0.00036503	9.25669e-05	0	7.30567e-05	0.000355556	0.000148006	0	0.000157555
Bacteria|Firmicutes|Clostridia|Clostridiales|Ruminococcaceae|OTUID_304161	0.00331922	0	0	0.000405132	0.00103996	0.00247706	0.000311857	0.000441769	0.00520782	0.00374649	0.00110304	0.00103859	0.00492576	0	0.000799281	0.00293672	0	0	7.63417e-05	0.000575645	0	0.000167532	9.71094e-05	0.000280695	0.000618506	0	0.00268565	9.42714e-05	0.00689956	0	0	0.00165569	0.0013468	0.00409388	0.0005074	0	4.34896e-05	0.00427424	0.000677909	3.78874e-05	0.00138171	0.000851737	0	4.56684e-05	0.012931	0.00213333	0.000148006	5.113e-05	0.000472664
Bacteria|Firmicutes|Clostridia|Clostridiales|Ruminococcaceae|OTUID_193778	0.000144314	0	0	0	0.000891398	0.0017452	3.11857e-05	0	2.46816e-05	0.00156104	0	0.00175761	0.000244541	0.000123031	4.9955e-05	0.0128837	0	0	0	0.000627976	0	0	0	0	0	3.10001e-05	0	0.00339377	0	0	0	0	4.34452e-05	0.000243201	0.000140944	5.82343e-05	8.69792e-05	0.000341939	0.000254216	0.000454649	0.000120149	6.08384e-05	0	0	0.000146113	0.000177778	7.40028e-05	0	0
Bacteria|Firmicutes|Clostridia|Clostridiales|OTUID_184991	0	2.29806e-05	0	0.000270088	0	0.000197039	0.0002183	0.000110442	0	0	0.000769566	0.000399457	0.000139738	6.15157e-05	0.00029973	0.000473664	0	0	0	2.61657e-05	0.000152091	0.000167532	0	0.000233913	0	0	0	0.000125695	0	2.60031e-05	0	7.52587e-05	2.17226e-05	0.000283734	0.000422833	0	0	0.000170969	0.000423693	3.78874e-05	6.00745e-05	0.000121677	9.25669e-05	4.56684e-05	3.65283e-05	0.000533333	0	0	0
Bacteria|Firmicutes|Clostridia|Clostridiales|Lachnospiraceae|Roseburia|OTUID_195207	0.000432942	0.00866368	0.0539308	0.0135044	0.0338731	0.00365929	0.0102289	0.0164007	0	0.000156104	0.0716979	0.00287609	0.00132751	0.00375246	0.000699371	0.000189466	0.000248201	0.00361664	0.000305367	0.0132398	0.000304183	0.00150779	0.000971094	0.0130523	0.00490681	0.000217	0.00324777	0.00631619	0.00813422	0.00244429	0	0.0151646	0.000130336	0.00733655	0.0186328	0.023352	0.000347917	0.00102582	0.0059317	0.00534212	9.01117e-05	0.0508	0.000185134	0.00205508	0.000182642	0.000533333	0.00133205	0	0.00504175
Bacteria|Firmicutes|Clostridia|Clostridiales|Ruminococcaceae|OTUID_173942	0.000384837	2.29806e-05	0	0.000405132	0	0.000844452	0	0.00303716	0.000357883	0	7.69566e-05	0.000958696	0.000104803	0	9.99101e-05	0	0.000310251	0	0.00114513	0.000104663	0	0.000167532	3.23698e-05	0.000210521	4.12337e-05	3.10001e-05	6.24571e-05	0.00377086	0.000363135	0.008477	0	0.000263405	4.34452e-05	0	0.00132488	0.000174703	0.000173958	0.00718071	0.00457588	3.78874e-05	0.000300372	0.000121677	0.000647968	0.000137005	0	0	0.000148006	0	0.000157555
Bacteria|Firmicutes|Clostridia|Clostridiales|Lachnospiraceae|OTUID_186105	0.00259765	0.00227508	0.0012074	0.0402431	0.061655	0.0375218	0.00202707	0.0078414	0.124691	0.00218545	0.0794192	0.0491332	0.0040524	0.00990404	0.0187331	0.00473664	0.000682552	0.000744602	0.0128254	0.060652	0.00456274	0.0413246	0.00255721	0.0239994	0.00284513	0.000589001	0.00287302	0.0252019	0.000617329	0.00725486	0.0132108	0.00146755	0.00102096	0.0113088	0.0257646	0.0819357	0.00278334	0.0218841	0.00245742	0.00488747	0.00111138	0.000182515	0.0257336	0.0233822	0.0317431	0.00373333	0.00333013	0.00015339	0.00126044
Bacteria|Firmicutes|Clostridia|Clostridiales|OTUID_194254	0.00144314	0	0	0	0.00252563	0.00135112	0.000405414	0.000386548	0.00299882	0.0110834	2.56522e-05	0.000159783	0.03469	0.000123031	0.00019982	0.0433876	0.000310251	0	0.000152683	0.000287822	0.000152091	0	3.23698e-05	2.33913e-05	0.029111	0	0	0.00116268	0.010894	0	0	0.000526811	0.0164657	0.00490454	8.45666e-05	0	0	0	0.00144056	0.00731227	0.0010513	0	0	0	7.30567e-05	0	0.00185007	0	0.000472664
Bacteria|Firmicutes|Clostridia|Clostridiales|Ruminococcaceae|OTUID_176204	0.000625361	2.29806e-05	0	0	0	5.62968e-05	3.11857e-05	0.000110442	0.000357883	0.00390259	0.00159044	0.000559239	0.00115284	6.15157e-05	0	0.00265252	0	0	0.000610734	2.61657e-05	0.000152091	0	0.000226589	0.000304086	0.000288636	3.10001e-05	0	0.000345662	0.00740794	0	0	0	2.17226e-05	0	2.81889e-05	0	0	0.00239357	0.000254216	0.000189437	0.00135168	0.000486707	0	4.56684e-05	0.00120543	0	0.000148006	0	0
Bacteria|Firmicutes|Clostridia|Clostridiales|Clostridiaceae|SMB53|OTUID_555945	0	4.59612e-05	0.00033539	0	0.000445699	0.00636154	6.23714e-05	0.000828317	6.1704e-05	0.000312207	0.000359131	0.000239674	0	0	9.99101e-05	0.000473664	0.0001241	0	0.000229025	0.00036632	0.00212928	0.00787402	0.000420807	0.000608173	0.000123701	0	6.24571e-05	0.000722748	7.26269e-05	0.00392646	0	0.00131703	2.17226e-05	0.0015808	0	0.0264384	0.0037836	0.000170969	0	0.000113662	0.017722	0	0.000740535	0	3.65283e-05	0.0835556	0.000888034	5.113e-05	0
Bacteria|Firmicutes|Bacilli|Turicibacterales|Turicibacteraceae|Turicibacter|OTUID_368490	9.62094e-05	0	0	0.00229575	0	5.62968e-05	0.000623714	0.00878016	2.46816e-05	0	0.000205218	0	3.49345e-05	0	0	0	0	0	0	5.23314e-05	0.000608365	0.000502597	0	7.01738e-05	0.000453571	0	0.000437199	0.000911291	7.26269e-05	2.60031e-05	0	0.000225776	0.000195503	0.00287787	0	0	8.69792e-05	0	0	3.78874e-05	0.00108134	0.000851737	0.00277701	0	0.000474868	0.000177778	0.000296011	0.00081808	0
Bacteria|Firmicutes|Bacilli|Lactobacillales|Lactobacillaceae|Lactobacillus|ruminis|OTUID_178213	0	0.00712398	0	0.000135044	0.00193136	0.00895119	0.000873199	0.00623999	0.000468951	0.00140493	0.000743914	0.00487337	0	0.00086122	0.00114897	0	0.00632911	0	7.63417e-05	0.00261657	0	0.00245714	0.00100346	0.00407008	8.24674e-05	3.10001e-05	0.0034976	3.14238e-05	0.0013436	0.00868503	0	0.000263405	0	0.00652588	0	0.00850221	0.045838	0.000854847	0.00194899	3.78874e-05	0.00270335	0.00316359	0	0.00283144	3.65283e-05	0.0064	0.00510619	0.0230596	0.000472664
Bacteria|Firmicutes|Clostridia|Clostridiales|Ruminococcaceae|Faecalibacterium|prausnitzii|OTUID_365717	0	2.29806e-05	6.70781e-05	0.000135044	0.00356559	0.000253336	0	0.00535645	2.46816e-05	0	5.13044e-05	0	0.000244541	0	0	0	0	0.000106372	0.000152683	0.00143911	0	5.58441e-05	0	2.33913e-05	0	0	6.24571e-05	3.14238e-05	0.000290508	0	0.000143596	0.000301035	2.17226e-05	4.05334e-05	8.45666e-05	0	0	0.000683878	8.47386e-05	7.57748e-05	6.00745e-05	0.000121677	9.25669e-05	0	0.000401812	0	0	0	0
Bacteria|Bacteroidetes|Bacteroidia|Bacteroidales|Paraprevotellaceae|Prevotella|OTUID_546557	0.000192419	0.000229806	6.70781e-05	0	0	0	0.000124743	0.000220885	0.00328265	0	0	0.00351522	3.49345e-05	0	0	0.000189466	0.000310251	0	0.181922	0.135617	0.289886	0	0.00148901	0.00109939	0	0	0.0504653	3.14238e-05	0	0	0	0.0588899	0.000108613	0	0.123636	0.0906709	0.000434896	0.14635	0	0	0.00123153	0.0133844	0	0.00027401	0	0.000177778	0	5.113e-05	0.124153
Bacteria|Firmicutes|Clostridia|Clostridiales|Lachnospiraceae|Blautia|OTUID_174138	0	0	0	0.000270088	0	0.000478523	0.000124743	0.000165663	3.70224e-05	0.000624415	0.000820871	0.000399457	0	0	0	9.47329e-05	0	0	0	0.000156994	0	5.58441e-05	0	0.000678347	0	0	0	6.28476e-05	0	2.60031e-05	0	0.000376294	6.51678e-05	0.00117547	0.0005074	0	0	0	0.000169477	0	0.00033041	0.000547545	0	0	0.000182642	0.000355556	0	0	0.000630219
Bacteria|Firmicutes|Clostridia|Clostridiales|Ruminococcaceae|OTUID_186723	4.81047e-05	2.29806e-05	0.000134156	0	0.00237706	0.000112594	0	5.52212e-05	1.23408e-05	0	0.000128261	0	6.9869e-05	0	0	0	0	0.000319115	7.63417e-05	7.8497e-05	0	0.000335064	0	4.67825e-05	0	0	0	6.28476e-05	0	0.000104012	7.17978e-05	0	0	0.000445868	0.000112755	0	0.000304427	0	0	0.000113662	0.000300372	0.000182515	9.25669e-05	0	0	0.000177778	0	0	0.000157555
Bacteria|Firmicutes|Clostridia|Clostridiales|Ruminococcaceae|OTUID_185262	0.00269386	0.000160864	0.00114033	0.00580689	0.000594265	0.00216743	6.23714e-05	0.0104368	0.00166601	0.00156104	0.0222148	0.0161381	0.00157205	0.000246063	0.000149865	0.000189466	6.20501e-05	0	0.00855027	0.00512847	0.00212928	0.00245714	0.000388438	0.00528643	0.000371103	6.20001e-05	0	0.0085787	7.26269e-05	0.00738487	0	0.00289746	0.000477897	0.00271574	0.00366455	0.000232937	0.0012612	0.0162421	0.00211846	0.0323937	0.0157095	0.000973414	0.000185134	0.00118738	0.000547925	0.000355556	0.000444017	0	0.0118166
Bacteria|Firmicutes|Clostridia|Clostridiales|Ruminococcaceae|Faecalibacterium|prausnitzii|OTUID_183157	0.000240523	0	0.00114033	0.00229575	0.00698262	0.00053482	0	0.000773096	9.87264e-05	0	0.000795218	0.000159783	0.000349345	0	9.99101e-05	0	0.00018615	0.0014892	0.000229025	0.000627976	0.000304183	0.000837661	0	0.000280695	4.12337e-05	3.10001e-05	6.24571e-05	0.000282814	0	0.000858101	0	0	0	0.000608001	0.000225511	5.82343e-05	8.69792e-05	0.00102582	0.000254216	0.00647875	0.00165205	0.00139928	0.000370268	9.13367e-05	0.00021917	0.000177778	0	0	0.00189066
Bacteria|Firmicutes|Clostridia|Clostridiales|OTUID_180754	0.000673465	4.59612e-05	0	0	0	0.000591116	0	0	0.000111067	0.000156104	0.000795218	0.00327554	0	6.15157e-05	0	0.00208412	0.000558451	0.0041485	0.000839759	0.00109896	0	5.58441e-05	0.000291328	0.000233913	0	0	0.000624571	0.000251391	0.000217881	0	0.00380528	0.000112888	0.00160747	0.0001216	0.000281889	0	0.00152214	0	0.000423693	0	0.000570708	0.000182515	0	0.000137005	0.00116891	0	0	0	0
Bacteria|Firmicutes|Clostridia|Clostridiales|Ruminococcaceae|OTUID_196713	0	0.000620476	0	0	0.000148566	0.000478523	0.000311857	5.52212e-05	9.87264e-05	0.000312207	0.000179565	7.98913e-05	0.000489083	0.000123031	0.000349685	0	0.00192355	0.000850973	0	0.00120362	0	0.000167532	6.47396e-05	0.000304086	0	0	6.24571e-05	9.42714e-05	0	5.20061e-05	7.17978e-05	0.000150517	6.51678e-05	0.000567468	0.0005074	0	0.000739323	0	8.47386e-05	0	0.000270335	6.08384e-05	0	0	0.000182642	0	0	0	0
Bacteria|Firmicutes|Clostridia|Clostridiales|Lachnospiraceae|OTUID_198945	4.81047e-05	0	0	0	0.000297133	0.0119912	0	0.000110442	0.00146856	0	0.000487392	0	0.000104803	0.000123031	0.00169847	0.0060629	6.20501e-05	0.000319115	0	0.000130828	0	0	0	0.000304086	0.000123701	0.000155	0	0.00116268	0.0225143	5.20061e-05	0.000574383	0.000489182	0.000238949	0.000202667	0.000676533	5.82343e-05	4.34896e-05	0.000341939	0.000169477	0.00106085	6.00745e-05	0	9.25669e-05	4.56684e-05	0.00306838	0	0.000222008	5.113e-05	0.000157555
Bacteria|Bacteroidetes|Bacteroidia|Bacteroidales|S24-7|OTUID_177679	0.00370406	0.000183845	0	0.00189061	0.000297133	0	0.000124743	0.0138605	0.0928645	0.000624415	0	0.000479348	0	0	0.0190329	9.47329e-05	0.0106726	0.138709	0.000381709	0	0.000456274	0.00351818	0.000194219	0.00140348	0	0.000155	0.000811942	0	0.00933256	0	0.0211086	0.000790216	0.0131856	0	0.0259901	0.000232937	0.00643646	0.00547102	0.0355902	0	6.00745e-05	0.0068139	0.00212904	0.0010047	0	0.00586667	0.000444017	0	0.000630219
Bacteria|Firmicutes|Clostridia|Clostridiales|Ruminococcaceae|OTUID_308860	0.000384837	4.59612e-05	0	0.000405132	0.00103996	0.0017452	0.00455311	0.00049699	0.000518314	0	0.00731088	0	0.0544279	0.0162402	0.0443601	0.00530504	0.000496401	0.000212743	0.00114513	0.00261657	0.00121673	0.000725973	9.71094e-05	0.0029473	0.00540162	0.000124	0.00199863	0	0.000689956	7.80092e-05	7.17978e-05	0.0066604	0.00260671	0.000405334	0.0361945	0	0	0.000854847	0.00923651	0.00356142	0.000270335	0.000973414	9.25669e-05	0	0.00858416	0	0.0025901	0.00010226	0
Bacteria|Firmicutes|Clostridia|Clostridiales|Ruminococcaceae|Faecalibacterium|prausnitzii|OTUID_315391	9.62094e-05	0	0	0.00189061	0	0.00104149	0	0.000220885	0	0.0043709	0.00649001	0.00854837	0.000139738	0	0	0	0.00310251	0	0.0179403	0.0104139	0.000304183	0.000111688	0	0.00149704	0	0	0.000687028	0	0.000181567	0.00163819	0	0	0	0.0001216	0	0	8.69792e-05	0.000341939	0.000762647	3.78874e-05	3.00372e-05	0.00036503	0	0.00027401	3.65283e-05	0	0	0	0.00456909
Bacteria|Bacteroidetes|Bacteroidia|Bacteroidales|Prevotellaceae|Prevotella|copri|OTUID_329693	0	0.000114903	0	0	0	0	0.000187114	5.52212e-05	4.93632e-05	0.000156104	0.000128261	0	6.9869e-05	6.15157e-05	0	0	6.20501e-05	0	0	5.23314e-05	0.000152091	0.000111688	9.71094e-05	2.33913e-05	4.12337e-05	0	6.24571e-05	0	3.63135e-05	2.60031e-05	7.17978e-05	3.76294e-05	2.17226e-05	0	2.81889e-05	0.000116469	4.34896e-05	0.000170969	8.47386e-05	0	3.00372e-05	0	0.000277701	0	0	0	0.000222008	0.00025565	0
Bacteria|Firmicutes|Clostridia|Clostridiales|Lachnospiraceae|Lachnospira|OTUID_184876	0.000144314	2.29806e-05	0	0	0.0454613	0.00692451	0	0	0.00076513	0	0	7.98913e-05	0	0.00246063	0.0024478	0.00862069	0.00546041	0	0	0.0149406	0.000608365	0.00217792	0.000129479	9.35651e-05	0.00032987	0	0.000187371	6.28476e-05	0.000290508	0.0293575	0.000861574	7.52587e-05	0	0.000324267	0.0048203	0.00157233	0.000130469	0.00102582	0.000677909	7.57748e-05	0.000480596	0	0	4.56684e-05	0.000474868	0	0.000222008	0	0
Bacteria|Proteobacteria|Betaproteobacteria|Burkholderiales|Alcaligenaceae|Sutterella|OTUID_41229	4.81047e-05	0.000114903	0	0.000810263	0.00460556	0	0	0.000276106	0.000728107	0.000156104	0	0.000719022	0.00765066	0.000246063	0	9.47329e-05	0.0014892	0	0.000839759	0.000156994	0	0.00217792	6.47396e-05	0.000491217	0.000288636	0	0.00943102	0	0.000581015	0	0	0.0015428	0.0191593	0	0	0	0.000434896	0.000683878	0	0.00185648	6.00745e-05	0.00170347	0.000277701	0	0.000620982	0	0.0112484	0	0.000945329
Bacteria|Firmicutes|Clostridia|Clostridiales|Clostridiaceae|OTUID_179536	0.000336733	0.000114903	0.000402468	0.000270088	0	0.0107245	0.000155928	0.00132531	0.000185112	0.000624415	0.000359131	0.000399457	0	0	9.99101e-05	0.000757863	0.0001241	0	0.00114513	0.00036632	0.0069962	0.00547272	0.00142427	0.00159061	8.24674e-05	0	0	0.00194828	0.000181567	0.00657878	0	0.000489182	0.000108613	0.00332374	0	0.136268	0.0226581	0.00102582	8.47386e-05	0.000340987	0.0337318	0.000121677	0.00351754	0	0.000182642	0.259022	0.00347813	0.00148277	0
Bacteria|Firmicutes|Clostridia|Clostridiales|Lachnospiraceae|OTUID_3272764	4.81047e-05	2.29806e-05	0	0.000270088	0.000594265	0.00396892	0	0	0.000740448	0	0.000897827	0.00439402	3.49345e-05	6.15157e-05	0.00019982	0	0	0	0.000534392	0.000497148	0.000152091	0.000111688	3.23698e-05	7.01738e-05	4.12337e-05	3.10001e-05	0	3.14238e-05	0	2.60031e-05	7.17978e-05	0	4.34452e-05	0	0.000225511	0.0106569	0	0.00102582	0	7.57748e-05	3.00372e-05	0	0.000185134	0.000137005	0.00043834	0	0	0	0
Bacteria|Firmicutes|Clostridia|Clostridiales|OTUID_364736	0.000192419	0	0	0	0	0.000112594	0.000405414	0	0.00045661	0	0.000128261	0	0.00209607	0	0.000649416	9.47329e-05	0.000496401	0.00191469	0.000305367	0.00120362	0	0.000111688	3.23698e-05	9.35651e-05	0	3.10001e-05	6.24571e-05	6.28476e-05	0	0	7.17978e-05	7.52587e-05	0	0.000283734	0.000366455	0	0	0	0	0.000378874	0.000390484	6.08384e-05	0	0.000137005	0.00109585	0.000355556	0.000148006	0	0
Bacteria|Firmicutes|Clostridia|Clostridiales|Lachnospiraceae|Ruminococcus|gnavus|OTUID_179279	0.00211661	0	0.00100617	0.00175557	0	0.00132298	0.000374228	0.000331327	0.00538059	0.0042148	0.00202652	0.00239674	0.000489083	0.000246063	0.00459586	0.00236832	0.000248201	0.00404212	0.00145049	0.00149144	0.00395437	0.000390909	0.000388438	0.000467825	0.000577272	0.000124	0.000499656	0.00216824	0.000254194	0.000364043	0.00064618	0.000301035	0.00102096	0.000283734	0.00295983	0.000291172	0.00169609	0.000170969	0.00144056	0.000227324	0.00108134	0.000851737	0.000277701	0.000319678	0.000182642	0.00106667	0.000444017	5.113e-05	0.00677485
Bacteria|Firmicutes|Clostridia|Clostridiales|Lachnospiraceae|Blautia|OTUID_196332	0	2.29806e-05	0.000134156	0.000135044	0	0.00016889	9.3557e-05	0	0.000172771	0	0.000128261	0.000479348	0	0	0.00104906	0.00113679	0	0.000106372	0.000381709	5.23314e-05	0	0	3.23698e-05	9.35651e-05	8.24674e-05	0	0	9.42714e-05	3.63135e-05	5.20061e-05	0	3.76294e-05	2.17226e-05	0.000202667	0.000197322	0	0.000130469	0	0.000254216	0	3.00372e-05	0	0	0	0	0.000355556	0	0	0
Bacteria|Firmicutes|Clostridia|Clostridiales|Ruminococcaceae|OTUID_334336	0	0	0	0.000540176	0.000594265	0.00137927	6.23714e-05	5.52212e-05	2.46816e-05	0	2.56522e-05	7.98913e-05	0	0	4.9955e-05	9.47329e-05	0	0.000957345	0	0.000130828	0.000304183	0.000781817	0	0	0	3.10001e-05	0.000249828	3.14238e-05	0	0.000104012	7.17978e-05	0.000263405	0	0.0001216	0.000169133	0	0	0	0	0	0	0	9.25669e-05	4.56684e-05	0	0.000177778	0	0	0
Bacteria|Firmicutes|Clostridia|Clostridiales|Ruminococcaceae|Faecalibacterium|prausnitzii|OTUID_192231	0.00120262	0.000229806	0.000134156	0.00445645	0.0499183	0.0374092	0	0.013474	3.70224e-05	0.000156104	0.00159044	0.0240473	0.00513537	0	0.00189829	0	6.20501e-05	0.00733964	0.00129781	0.00753572	0.000912548	0.0270285	0	0.00123974	0.000123701	3.10001e-05	0.000749485	0.00556202	0.0013436	0.0106613	7.17978e-05	0.00158043	6.51678e-05	0.00620161	0.000704722	0.000291172	0.000695834	0.00427424	0.00186425	0.0172009	0.0173015	0.000121677	0.000740535	4.56684e-05	0.00065751	0	0.00296011	0	0.0381283
Bacteria|Firmicutes|Clostridia|Clostridiales|Ruminococcaceae|OTUID_197874	4.81047e-05	0	6.70781e-05	0.000675219	0	0.000365929	0	0.000386548	0.00124642	0.000624415	7.69566e-05	0.000559239	6.9869e-05	0	0.000449595	0.000189466	6.20501e-05	0	0.000152683	0.000209325	0.000608365	0.000111688	0	0.000233913	4.12337e-05	0	6.24571e-05	9.42714e-05	0.00010894	0	0.000430787	0.000225776	0	8.10668e-05	0.000817477	0.000116469	0.00100026	0.000683878	0	7.57748e-05	0.00126156	0.000608384	0	4.56684e-05	0.000292227	0	0	0	0.00220577
Bacteria|Firmicutes|Clostridia|Clostridiales|Lachnospiraceae|Blautia|OTUID_177062	0	0.000183845	0	0	0	5.62968e-05	9.3557e-05	5.52212e-05	4.93632e-05	0.000312207	0.00233435	0.000878805	0	6.15157e-05	0	0.00331565	0	0	0	0.000261657	0.000304183	5.58441e-05	0	0.000163739	0	0	6.24571e-05	0.000282814	0	7.80092e-05	0.000215393	3.76294e-05	0.000130336	4.05334e-05	0.000591966	0	0	0	0	7.57748e-05	3.00372e-05	0.000182515	0	0	3.65283e-05	0	0	0	0
Bacteria|Firmicutes|Clostridia|Clostridiales|OTUID_182729	0.00072157	6.89417e-05	6.70781e-05	0.000540176	0.000445699	0.000562968	0.0002183	5.52212e-05	0.00136983	0.000312207	0.000769566	0.0027962	0.000384279	0.000246063	0.000249775	0.00151573	0.000930752	0.000425487	0.000229025	0.00115129	0.000608365	0.000111688	9.71094e-05	0.000654955	0.000453571	0	0.000374742	9.42714e-05	0.000145254	7.80092e-05	0.000430787	3.76294e-05	6.51678e-05	0.000851202	0.000648344	0.000116469	0.000347917	0.000683878	0	7.57748e-05	0.000600745	0.000243353	0.000277701	9.13367e-05	0.000547925	0	0	0	0.000472664
Bacteria|Firmicutes|Clostridia|Clostridiales|Ruminococcaceae|OTUID_165935	0.000384837	0	0	0	0	0.0008726	0.000249485	0.000165663	0.00149324	0.00390259	0.000128261	0.000159783	0.00551965	0.00282972	0.000349685	0.000189466	0	0	0	0.000680308	0	5.58441e-05	0	0.00018713	0	6.20001e-05	6.24571e-05	0.000188543	0.00174305	0	0	0.000188147	0.000434452	0.000486401	0.000197322	0	0	0.000683878	0.000254216	0.000113662	6.00745e-05	0.000790899	0	0	0.000730567	0	7.40028e-05	5.113e-05	0
Bacteria|Firmicutes|Clostridia|Clostridiales|Veillonellaceae|Dialister|OTUID_4326870	0.262603	0.00321728	6.70781e-05	0.131533	0.000594265	5.62968e-05	0	0.126843	0.110598	0.0446456	0	0.00782935	0.0620437	0.466105	0.0499051	0.000473664	0.0193596	0.000425487	0.118711	0	0.0803042	0.221478	0.129641	0.109073	0.0519545	0	0.152395	3.14238e-05	0.00192461	0.288114	0.026278	0.10318	0.0273705	0	0.0544045	0.066096	0.0122641	0.130621	0.000169477	0	0.0768052	0	0	0.0979586	0.00087668	0.0300444	0.172427	0	0.0507326
Bacteria|Bacteroidetes|Bacteroidia|Bacteroidales|Prevotellaceae|Prevotella|copri|OTUID_173565	0.000625361	0.000620476	6.70781e-05	0.00135044	0	0	0.00580054	0.000607433	0.00030852	0	0.000538696	0.000159783	0.00143231	0.000184547	0.0329204	0.000189466	0.0016133	0	0.000687075	0.000130828	0.00152091	0.0024013	0.00346357	0.000163739	0.000206169	0.001302	0.000437199	0.000125695	0.000181567	0.000364043	0	0.000865475	0	0	0.000591966	0.025856	0.000260938	0.00205163	0.000423693	0	0.00318395	0.00200767	0	0.00264876	0.000986265	0	0.00192407	0.0020452	0.00126044
Bacteria|Firmicutes|Clostridia|Clostridiales|Lachnospiraceae|Lachnospira|OTUID_309433	0	0	0	0.000945307	0	0	0.00106031	0	0	0.000156104	0.00228305	0.000958696	0.000104803	0.000369094	0	0	0	0	0.0103061	5.23314e-05	0.000304183	0.00145195	0.000453177	0.00112278	0	0	0	0.0011941	0.000254194	0	0	0.00056444	0.00117302	0.000810668	0.000563777	0.00914279	0.000434896	0.000341939	0	0	0.00231287	0	0.00462834	0.000365347	3.65283e-05	0	0	0	0
Bacteria|Firmicutes|Clostridia|Clostridiales|Ruminococcaceae|OTUID_362078	0.00129883	2.29806e-05	0	0	0.0017828	0.000619265	0.000187114	0.00160141	0.000407247	0.000624415	0.000256522	0	0.0081048	0.000246063	0.00039964	0.00303145	0.000744602	0.000425487	0.000229025	0.000287822	0	0	0.000356068	0.000280695	0.000371103	6.20001e-05	0.00162388	3.14238e-05	0.0180115	0	0.00064618	0.000865475	0.00799392	0.00141867	0.00121212	0	0	0	0	0.000378874	0.00132164	0.000243353	0	4.56684e-05	0	0.000533333	0.000222008	0	0
Bacteria|Firmicutes|Clostridia|Clostridiales|Ruminococcaceae|Faecalibacterium|prausnitzii|OTUID_179291	0.000192419	0	0.000134156	0.000135044	0	2.81484e-05	0	0	1.23408e-05	0	7.69566e-05	7.98913e-05	0	0	4.9955e-05	0	0.0001241	0	0.00213757	0.00109896	0	0	3.23698e-05	0.000304086	0	3.10001e-05	0	0.00172831	0.000217881	0	0	0.000338664	2.17226e-05	0.000405334	0.00394644	0.000349406	0.000739323	0	0	0.00159127	0.000180223	0	0.000462834	0.000502352	3.65283e-05	0	0.000370014	0	0
Bacteria|Firmicutes|Clostridia|Clostridiales|Ruminococcaceae|OTUID_178675	0.000384837	0.000252786	0	0	0.00490269	0.00543264	0.000810828	0.000220885	0.000111067	0.0118639	0	0.0186147	0.0019214	0.000492126	0.00019982	0.128552	0	0.000531858	0.000305367	0.00193626	0.001673	5.58441e-05	0	0.000631564	0	0.000403001	0.000124914	0.024762	0	2.60031e-05	0	7.52587e-05	0.000629955	0.00551254	0.00118393	5.82343e-05	0.000913282	0.00119679	0.000677909	0.00200803	0.000750931	0.00036503	9.25669e-05	4.56684e-05	0	0.00337778	0.00111004	0	0.000472664
Bacteria|Firmicutes|Clostridia|Clostridiales|Lachnospiraceae|OTUID_175751	0.000481047	2.29806e-05	0	0	0	5.62968e-05	0.0004366	0.00198796	0	0	5.13044e-05	0.00207718	0.00129258	0	0.000949146	0	0.000434351	0.000212743	0	0	0.000456274	0.00150779	0	0.000210521	8.24674e-05	0	6.24571e-05	0.000157119	7.26269e-05	0.000156018	0	0.00297272	0	0.0001216	0.000169133	5.82343e-05	0.000260938	0.00324842	0.00322007	0.000568311	6.00745e-05	0.00219018	0	0	0.00303185	0	0	0	0.000157555
Bacteria|Firmicutes|Clostridia|Clostridiales|Ruminococcaceae|Faecalibacterium|prausnitzii|OTUID_185244	0.035838	9.19223e-05	0.000670781	0.00391627	0.00787402	0.0008726	0.00093557	0.0135844	0.0092556	0.00171714	0.0159557	0.0201326	0.0112489	0.000369094	0.000949146	0.00066313	6.20501e-05	0.0156366	0.0134361	0.0115914	0.0240304	0.00167532	0.00511443	0.00690042	0.000907142	9.30002e-05	0.00156143	0.00914433	0.00221512	0.00161219	0	0.0015428	0.00104269	0.00551254	0.0172516	0.00122292	0.000956771	0.00683878	0.000762647	0.0315223	0.00910129	0.00152096	9.25669e-05	0.0155729	0.00460257	0	0.000296011	5.113e-05	0.0214274
Bacteria|Bacteroidetes|Bacteroidia|Bacteroidales|Bacteroidaceae|Bacteroides|plebeius|OTUID_187388	0.000962094	0.00163162	0.562047	0.000135044	0.000297133	0.00284299	0.00792116	0.00254017	0.000468951	0	0.000487392	0.000239674	0.000943231	0	0	0.00113679	0	0.140517	0	2.61657e-05	0	0	0	2.33913e-05	0	0.154039	6.24571e-05	0.314584	0.00381291	2.60031e-05	0	0	0	0	0	0	0.00269636	0	0.00533853	0.0241722	0.000660819	0	0.00101824	0	0.00445646	0.000355556	0.000148006	0.00025565	0
Bacteria|Firmicutes|Clostridia|Clostridiales|OTUID_4301511	9.62094e-05	0	0.000670781	0.000405132	0.00118853	0.00202668	0.000498971	0.000110442	0.00175239	0.00109273	7.69566e-05	0.000798913	0.000943231	0.000307579	9.99101e-05	0.00123153	0.00155125	0.000319115	0.000305367	0.000287822	0.000760456	0	3.23698e-05	0.000421043	0	0	6.24571e-05	0.000974138	0.00116203	0.000234028	0	0.000150517	0.000391007	0.000405334	0.000479211	0	0	0.000512908	0.00245742	0.00102296	0.000570708	0.000243353	0	0.000182673	0.00102279	0.00124444	0.000222008	0	0.00110288
Bacteria|Firmicutes|Clostridia|Clostridiales|Ruminococcaceae|Faecalibacterium|prausnitzii|OTUID_182609	0.000384837	0	0.000134156	0.00513167	0	0.000197039	0	0.000828317	0	0.00109273	0.000872175	0.00343533	0.000733624	0.000123031	0.00109901	9.47329e-05	0.0016133	0.000106372	0.000534392	0.000627976	0.000304183	0	6.47396e-05	0.000982433	8.24674e-05	0	0.000249828	0.000157119	3.63135e-05	7.80092e-05	0	0.000225776	2.17226e-05	0.000851202	0.00256519	0	0	0.00188066	8.47386e-05	0.000378874	0.000480596	0.000425868	0	4.56684e-05	0	0	0.000444017	0	0.000945329
Bacteria|Bacteroidetes|Bacteroidia|Bacteroidales|Bacteroidaceae|Bacteroides|ovatus|OTUID_308598	4.81047e-05	0.000620476	0.00033539	0	0.000445699	0.00143557	0.00237011	0.000552212	0.00338138	0.000156104	0	0.000479348	0.00199127	0	0	0	0	0	0.000152683	0.00162227	0	0	0	2.33913e-05	0.00177305	0.00396801	0.000124914	0.000502781	0.000326821	0.000182021	0.00380528	0	0.00119474	0.000405334	0	5.82343e-05	8.69792e-05	0.000170969	0	0.000303099	0.000240298	0	9.25669e-05	0	0.000620982	0.000177778	0	0	0
Bacteria|Firmicutes|Clostridia|Clostridiales|Ruminococcaceae|Faecalibacterium|prausnitzii|OTUID_185390	0.00144314	0.000160864	0.0194526	0.00405132	0.00371416	0.00157631	6.23714e-05	0.00855928	0.00287541	0.000624415	0.00741349	0.0172565	0.002131	0.00147638	0.00379658	0	0.00117895	0.00127646	0.0225208	0.0150191	0.00365019	0.00134026	6.47396e-05	0.00818694	0.000123701	0.000310001	0.00231091	0.0177545	0.000544702	0.00488858	0	0.00349953	0.00193331	0.0013376	0.00312896	0.00145586	0.00104375	0.00923235	0.000423693	0.0236038	0.025772	0.00480623	0.000277701	0.00178107	0.00595412	0.00195556	0	0	0.0083504
Bacteria|Firmicutes|Clostridia|Clostridiales|Ruminococcaceae|OTUID_189760	0.00380027	2.29806e-05	6.70781e-05	0.00972316	0.000297133	0.000506671	0.000467785	0.0111547	0.00299882	0.000780518	0.00187261	0.00583207	0.00258515	0.000246063	0.00059946	0	0.00018615	0.00946708	0.00419879	0.000287822	0.00152091	0.000111688	0.00100346	0.00217539	4.12337e-05	0	0	0.000597052	0.000326821	0.000780092	0	0.00105362	0.000847181	0.0015808	0.00315715	0.000291172	0.000521875	0.00752265	0.000254216	0.00174282	0.00108134	0.00821318	0	0.00392748	0.00555231	0	0.0025161	0	0.0282023
Bacteria|Firmicutes|Clostridia|Clostridiales|Ruminococcaceae|OTUID_19611	0.000384837	0	0	0.000135044	0	0.000253336	3.11857e-05	0.000165663	6.1704e-05	0.000156104	0.0011287	0.000159783	3.49345e-05	6.15157e-05	0.000349685	0.000284199	0	0	0	2.61657e-05	0	0	0	0.00018713	0.000206169	0.000992002	6.24571e-05	0.000125695	0.000290508	0	0.000574383	0.000112888	0.000977517	0.000324267	0.000112755	0	0	0.000341939	0	0.000265212	9.01117e-05	0.000121677	0	0	0.000547925	0	0.000148006	0	0
Bacteria|Firmicutes|Clostridia|Clostridiales|Ruminococcaceae|Ruminococcus|OTUID_177727	4.81047e-05	0.00588303	0.000603703	0	0	2.81484e-05	0	0	0	0	0.000282174	0.000399457	0.000279476	0.000123031	9.99101e-05	0.000852596	0	0.000425487	7.63417e-05	0.0119577	0.00228137	0	0	7.01738e-05	0.00032987	0.000279001	6.24571e-05	0.00109983	0	0	0	0	0	0.000729602	0	0	4.34896e-05	0	0.000932124	0.000303099	0.000240298	0	0	0	0	0.00231111	0	0	0.000157555
Bacteria|Firmicutes|Clostridia|Clostridiales|OTUID_191783	0.00211661	0	0	0	0.0013371	0.00819118	0.000530157	0.000165663	0.000246816	0.0042148	0.000102609	0.000639131	0.00209607	0	0	9.47329e-05	0.000806652	0	0.000152683	0.000601811	0.000760456	0	3.23698e-05	7.01738e-05	0.000577272	0	6.24571e-05	0.00113126	0.000544702	0	0.00143596	3.76294e-05	0.000673401	0.000486401	0.000225511	0	0	0.000683878	0.00144056	0.00143972	0.00054067	0.000121677	9.25669e-05	9.13367e-05	0.000511397	0	7.40028e-05	0	0.00110288
Bacteria|Firmicutes|Clostridia|Clostridiales|Ruminococcaceae|OTUID_176057	0.000144314	0.00041365	0.0027502	0.000135044	0.000148566	2.81484e-05	0	0.000110442	1.23408e-05	0	5.13044e-05	0	6.9869e-05	0	4.9955e-05	0	0	0	0	0.000418651	0.000152091	0	0	4.67825e-05	8.24674e-05	0	0.000124914	0.000188543	3.63135e-05	0.000910107	0	0	2.17226e-05	0.000162134	5.63777e-05	0.000291172	0	0	0	0.000378874	3.00372e-05	0	0	0.000137005	7.30567e-05	0.000177778	0	0	0.000157555
Bacteria|Firmicutes|Clostridia|Clostridiales|Lachnospiraceae|Roseburia|OTUID_345542	4.81047e-05	0.000114903	6.70781e-05	0.00823768	0.0127767	0.00940157	0.000187114	0.00115964	0.000431928	0	0.00100044	0.000798913	0	0.000123031	0.000249775	0.00104206	0	0.0135092	0.000381709	0.00591344	0.00228137	0.00714804	0.000291328	0.000163739	8.24674e-05	0.000155	0.00318531	0.000691324	0.00010894	0.00197623	0.000933372	0.00402634	2.17226e-05	0.00247254	0.00298802	0.00040764	0.000217448	0.00153872	0.000932124	7.57748e-05	0.000120149	0.000182515	0.000370268	0.000776362	0	0.000177778	0.000370014	0	0.000157555
Bacteria|Bacteroidetes|Bacteroidia|Bacteroidales|Porphyromonadaceae|Parabacteroides|distasonis|OTUID_198190	9.62094e-05	0.00287257	0	0	0.000445699	0.00216743	0.000405414	0.000165663	0.00128344	0	0.000359131	0.000319565	0.000943231	0.000123031	0.00059946	9.47329e-05	6.20501e-05	0	0	0.000104663	0	5.58441e-05	0	7.01738e-05	0.000247402	6.20001e-05	0.000187371	0.00175973	7.26269e-05	2.60031e-05	0.000358989	3.76294e-05	0.00625611	0.000891735	0.000451022	0	0.000217448	0.000683878	0.00161003	0.000340987	0.000240298	0	0	0	0.00175336	0.000355556	0.000296011	0.00061356	0
Bacteria|Firmicutes|Clostridia|Clostridiales|Ruminococcaceae|Faecalibacterium|prausnitzii|OTUID_182149	0.000384837	2.29806e-05	0	0.00796759	0.000148566	0.00540449	0.000155928	0.00419681	0.000987264	0.00671246	0.00364261	0.00631142	0.000209607	0.0046752	4.9955e-05	0.00066313	0.00521221	0	0.0105352	0.0105971	0.000608365	0.000781817	0.000129479	0.00283034	0.000164935	0	0.000624571	0.000597052	0.000145254	0.00499259	0	0.00142991	0.000130336	0.00283734	0	0.000291172	0.00234844	0.00427424	0.0156766	0.00132606	0.00249309	0.012046	0	0.0101384	0.00379895	0	0.000370014	0	0.00882307
Bacteria|Bacteroidetes|Bacteroidia|Bacteroidales|Bacteroidaceae|Bacteroides|OTUID_176230	4.81047e-05	0.00190739	0.000201234	0	0.000742832	5.62968e-05	0	0	0.000592359	0	7.69566e-05	0.000559239	0.00104803	0	4.9955e-05	0	0	0	0	5.23314e-05	0	0	0	0	0.000164935	0.001891	0	0.000722748	0	0	0.00165135	0	0.000130336	0.0001216	0	0	8.69792e-05	0.000341939	0.000169477	0.000113662	0.000120149	0	9.25669e-05	0	0.00021917	0.000355556	0	0	0
Bacteria|Firmicutes|Clostridia|Clostridiales|Ruminococcaceae|OTUID_360808	0.0010102	2.29806e-05	0	0.000135044	0	0.00897934	0.000592528	0.00198796	0.00602231	0.00343428	0.000538696	0.000878805	0.00279476	6.15157e-05	0.000349685	0.000473664	0	0	0.000152683	0.000863467	0	0	0	2.33913e-05	0.000783441	0.000682001	0.000124914	0.000722748	0.00236038	0	0	3.76294e-05	0.0365591	0	0	5.82343e-05	4.34896e-05	0	0.000762647	0.00170493	0	0.0020685	0	0	0.00175336	0	0.000814031	0	0.00252088
Bacteria|Firmicutes|Clostridia|Clostridiales|Ruminococcaceae|OTUID_175962	0.00779296	4.59612e-05	0	0.00526671	0	0	0.00221418	0.00292672	0.000740448	0.000468311	0.000666957	0.000798913	0.00272489	0	0.00294735	0	0.00155125	0	0.00939003	0.00363703	0.000760456	0.000390909	0.000647396	0.00100582	0.00169058	0	0.0017488	0.00446218	0.00192461	0	0.00122056	0.00131703	0.000912349	0.00247254	0	0	0	0	0.00254216	0.00159127	0.00255317	0.000912575	0.000555401	0.000913367	0.00226476	0	0.00177607	0	0.00252088
Bacteria|Firmicutes|Clostridia|Clostridiales|Ruminococcaceae|Ruminococcus|OTUID_193314	0	4.59612e-05	0	0	0.000297133	0.0271632	3.11857e-05	0.000607433	0.00445503	0	0.0128261	0.00159783	0.00031441	0.000738189	0	0	0	0	0.0872586	0.00198859	0.000304183	0	3.23698e-05	0.000959042	4.12337e-05	0	0	0	0.0234222	0	0	3.76294e-05	0.000325839	0.00125654	0.00231149	5.82343e-05	0	0.00188066	0.0161851	0.000340987	0.00261324	0	0	9.13367e-05	0.00149766	0	7.40028e-05	0	0
Bacteria|Bacteroidetes|Bacteroidia|Bacteroidales|Prevotellaceae|Prevotella|copri|OTUID_545061	0.00341543	0.00349305	0.00033539	0.0748143	0.000297133	0.00171705	0.000498971	0.0788006	0.0317529	0.00265376	0.0284996	0.000639131	0.000454148	0.0598548	0.0487062	0.00179992	0.0688757	0.000319115	0.00542026	0.0264012	0.00410646	0.102139	0.219467	0.0245842	0.000453571	0.215326	0.143464	0.0272444	0.0215702	0.183218	7.17978e-05	0.11857	0.00684262	0.0908354	0.0265257	0.0414628	0.212055	0.0543683	0.00144056	0.120444	0.0623273	0.208858	0	0.120884	0.0753214	0.000355556	0.126175	0.0498006	0.0119742
Bacteria|Firmicutes|Clostridia|Clostridiales|Lachnospiraceae|Blautia|OTUID_192217	9.62094e-05	0	0	0	0	0.000760007	0.000748456	5.52212e-05	0.00014809	0.000936622	0.00069261	0.00391468	0.000558952	0.000123031	0	0.00142099	0.0001241	0.000850973	0	0.000627976	0	0.000167532	3.23698e-05	0.000210521	0	0	0.000124914	3.14238e-05	0	7.80092e-05	7.17978e-05	0.000150517	0.000217226	4.05334e-05	0.000225511	5.82343e-05	0	0.00119679	0.000254216	0	0.00117145	0.000547545	0	0	0.000949737	0.00124444	0	0	0.000157555
Bacteria|Firmicutes|Clostridia|Clostridiales|OTUID_185034	4.81047e-05	0.000252786	0	0.000135044	0.000445699	0.000422226	9.3557e-05	0.000386548	3.70224e-05	0.000312207	5.13044e-05	0.000159783	3.49345e-05	0.000553642	0	9.47329e-05	0.0001241	0.000425487	0	0.000261657	0	0.000111688	0	9.35651e-05	4.12337e-05	0	0	0	3.63135e-05	0	7.17978e-05	3.76294e-05	0	0.000202667	0.000281889	0	0.000130469	0	0	0	0.000270335	0	0	0	7.30567e-05	0.000177778	0	0	0
Bacteria|Firmicutes|Clostridia|Clostridiales|Lachnospiraceae|Ruminococcus|OTUID_181728	0	0	0.00033539	0.000135044	0.000148566	0.00160446	0	0	0.000382565	0.000156104	7.69566e-05	0.000639131	3.49345e-05	0	0.000799281	0.00104206	0.000868702	0.000319115	0	0.000444817	0.000304183	0.000167532	6.47396e-05	0.000491217	4.12337e-05	0	6.24571e-05	0.000219967	0	5.20061e-05	0	3.76294e-05	0	0.0014592	0.0005074	0.000116469	0	0.000512908	0.000508431	0	0.000180223	0	0.000925669	0.000685025	0.000182642	0.00124444	0.000222008	0	0.000157555
Bacteria|Firmicutes|Clostridia|Clostridiales|OTUID_190990	0.000240523	0	6.70781e-05	0	0	5.62968e-05	6.23714e-05	0.000165663	8.63856e-05	0	7.69566e-05	0	0	6.15157e-05	0	0	0.000248201	0.00063823	0	2.61657e-05	0	0	0	0.000304086	0.000123701	9.30002e-05	0	0	0.000145254	2.60031e-05	0	7.52587e-05	0.000912349	0.00397227	5.63777e-05	0	0	0	0.000169477	0.0233765	3.00372e-05	0	0	0	0.000146113	0.000355556	7.40028e-05	5.113e-05	0.00031511
Bacteria|Firmicutes|Clostridia|Clostridiales|Ruminococcaceae|Faecalibacterium|prausnitzii|OTUID_181056	9.62094e-05	0.00179248	0	0.000135044	0	0.00126668	0	0.000165663	3.70224e-05	0.00140493	0.000153913	0.00135815	0.000139738	0	4.9955e-05	9.47329e-05	0.000248201	0.00063823	0.00282464	0.00651526	0.00228137	0	0	0.000467825	0	0	0	0	0	0.000104012	0	0	0	0.000324267	0.000422833	0.000465875	0.000260938	0.00239357	0.000932124	0.000681973	9.01117e-05	6.08384e-05	0.000647968	0.000411015	0.000474868	0	0	0	0.00267843
Bacteria|Bacteroidetes|Bacteroidia|Bacteroidales|Bacteroidaceae|Bacteroides|OTUID_192684	0.000192419	0	0.0015428	0	0.000148566	0.00194224	0.000717271	0.00093876	0.000950242	0	0.00238565	0	0.00282969	0	0.000549505	0.000473664	0	0.0470163	0	0.00109896	0	5.58441e-05	0	9.35651e-05	0.000494805	0.00406101	0.000187371	0.000439933	0.000399448	0	0.00962091	0.000112888	0.00128163	0.0010944	0.000451022	0	0	0.00170969	0.0026269	0.000909298	0.00246305	0.000304192	0	9.13367e-05	0.000474868	0	0.000222008	0	0.000630219
Bacteria|Firmicutes|Clostridia|Clostridiales|Clostridiaceae|OTUID_191797	0	4.59612e-05	0.000402468	0.00162053	0.000148566	0.00410967	0.0002183	0.00193274	0.00104897	0	0.000564349	0.000798913	6.9869e-05	0	0	0	0	0	7.63417e-05	0	0.0018251	0.000502597	0.000453177	0.00397651	0.000288636	0	0	0.000439933	3.63135e-05	0.000260031	0.000287191	0.000978363	0.000130336	0.000689068	0	0.0154321	4.34896e-05	0.000683878	0	0	0.00414514	0.000304192	0.00833102	0	3.65283e-05	0.000711111	0	0.00046017	0
Bacteria|Firmicutes|Clostridia|Clostridiales|Ruminococcaceae|OTUID_315589	0.000384837	4.59612e-05	0	0	0.000742832	0	0.00321213	0	0.000518314	0.000156104	0.000641305	0	0.000803493	0.0203617	0.000149865	0	0.0001241	0	7.63417e-05	0.00130828	0	0	0	7.01738e-05	0.000206169	3.10001e-05	6.24571e-05	0	0.000326821	0	0	3.76294e-05	0	0	0.000169133	0	0	0.000341939	0	3.78874e-05	9.01117e-05	0	0	0	0.0106297	0.000355556	0.000148006	0	0.000472664
Bacteria|Firmicutes|Clostridia|Clostridiales|Lachnospiraceae|OTUID_311820	0	2.29806e-05	0	0.000270088	0.000297133	0.00016889	0	0	0.000394906	0	0.000666957	0.000479348	0	6.15157e-05	9.99101e-05	9.47329e-05	0.0001241	0	7.63417e-05	0.000549479	0	0.000111688	3.23698e-05	0.000444434	0	0	0	0.000282814	0	0.000130015	0	3.76294e-05	0	8.10668e-05	0.000112755	0.000465875	0.000130469	0	0	0	3.00372e-05	0.000121677	0	9.13367e-05	0.00021917	0	0	0	0.00031511
Bacteria|Firmicutes|Clostridia|Clostridiales|OTUID_198696	0	0	0	0.000135044	0.00103996	0.00140742	0	5.52212e-05	0.000839175	0	0.00100044	0.0018375	3.49345e-05	0	9.99101e-05	0	0	0	0.000305367	0.000287822	0	5.58441e-05	0	0.000444434	0.000123701	0	0	0.000188543	0	0.000130015	0.000430787	7.52587e-05	0	8.10668e-05	0.000225511	0.00361053	4.34896e-05	0.000170969	0	0.000113662	6.00745e-05	0.000182515	0.000647968	0.000137005	0.000547925	0	7.40028e-05	0	0.00110288
Bacteria|Firmicutes|Clostridia|Clostridiales|OTUID_192462	0.000769675	0	6.70781e-05	0.000540176	0.00267419	0.00396892	0.00159047	0.000662654	0.000950242	0	0.000487392	0.000159783	0.00366812	0.000615157	0.00219802	0.000852596	0.000620501	0.00627593	0.000763417	0.00620127	0.000152091	0.000446753	3.23698e-05	0.000982433	8.24674e-05	0.000310001	0.000187371	0.000188543	0.00010894	0	0.000215393	0.000489182	6.51678e-05	0.0229014	0.00104299	0	0	0.0044452	0.00237268	0.00295522	0.000660819	0.000304192	0	0.000593689	0.00273963	0.000711111	0.000222008	0.00010226	0
Bacteria|Firmicutes|Clostridia|Clostridiales|Lachnospiraceae|OTUID_185824	0.00553204	0	0	0	0.000297133	0	0.0004366	0.000552212	0.0142907	0.00874181	0.00377087	0.00119837	0.000104803	0.00209153	0.0269757	0.000378931	0	0	0.000152683	0.00871317	0.000152091	0	0	0.000514608	4.12337e-05	0	0.000187371	0	0.0302854	0	0	0.000903104	0.00795047	0	0	0	0	0	0.00771121	0.00325832	3.00372e-05	0.00298108	0.00222161	0.000365347	7.30567e-05	0	0.00103604	0	0
Bacteria|Bacteroidetes|Bacteroidia|Bacteroidales|Prevotellaceae|Prevotella|copri|OTUID_289257	0.00163556	0.00105711	0.000268312	0.0949359	0.000148566	0.00177335	0.101603	0.113314	0.0104403	0.00327818	0.00551523	0.0027962	0.0807336	0.0102731	0.00219802	0.00179992	0.0787416	0.000531858	0.00313001	0.00211942	0.0202281	0.00318311	0.0584598	0.0422446	0.517648	0	0.0257323	0	0.0346794	7.80092e-05	0.445003	0.00718721	0.00217226	0.000243201	0.0166032	0.00518286	0.0990693	0.0044452	0.0222862	7.57748e-05	0.0112039	0.0186165	0.00786818	0.0522903	0.0588472	0.0152889	0.0286391	0.0431026	0.00567197
Bacteria|Firmicutes|Clostridia|Clostridiales|Ruminococcaceae|OTUID_194443	0.0295363	9.19223e-05	0.0160987	0.0212019	0.00445699	0.00332151	0.000311857	0.0165663	0.00682446	0.000936622	0.00818305	0.0250859	0.00806987	0.00123032	0.00369667	0.000473664	0.000310251	0.0048931	0.0345828	0.016432	0.0136882	0.00122857	0.0010682	0.0180581	0.000206169	0.000186	0.00199863	0.00939572	0.00272351	0.0221546	0	0.00188147	0.00304116	0.00486401	0.0185201	0.00145586	0.00382709	0.016926	0.00279637	0.0791468	0.0267031	0.0197725	0.000833102	0.0212815	0.0087668	0.00337778	0.00185007	0	0.0103986
Bacteria|Firmicutes|Clostridia|Clostridiales|Ruminococcaceae|OTUID_302160	0	2.29806e-05	0	0	0.00118853	0.000140742	0.002183	0.000220885	0.00233241	0.000624415	0.00159044	0.000479348	0.000838428	0.000123031	0.00179838	0.00625237	0	0	7.63417e-05	0.000287822	0	0	0	4.67825e-05	0.000164935	0.000217	0	0	0.000689956	0	0	0	4.34452e-05	4.05334e-05	2.81889e-05	0.000116469	0	0.00239357	0.0022032	7.57748e-05	0	6.08384e-05	0	0	7.30567e-05	0	0	0	0
Bacteria|Firmicutes|Clostridia|Clostridiales|Ruminococcaceae|OTUID_188725	4.81047e-05	0.00101115	0	0	0.00505126	2.81484e-05	0.00115387	0.000828317	0.00128344	0.00218545	0.000615653	0.000239674	3.49345e-05	0	9.99101e-05	0	0	0.00393575	7.63417e-05	0.00191009	0	0	0	2.33913e-05	4.12337e-05	0	0	0.000471357	7.26269e-05	0.000130015	0	0	0	0.00101333	2.81889e-05	0	0	0.000341939	0	0.00178071	0.000120149	0	0	4.56684e-05	0.00182642	0	0.000296011	0	0
Bacteria|Bacteroidetes|Bacteroidia|Bacteroidales|Prevotellaceae|Prevotella|copri|OTUID_558839	0.00861074	0.100379	0.00100617	0.0391627	0.000297133	0.00520745	0.00567579	0.00701309	0.0331721	0.00499532	0.039094	0.000878805	0.00820961	0.0191929	0.16695	0.00227359	0.0273021	0.00244655	0.00175586	0.0173217	0.00243346	0.0577428	0.187195	0.0311806	0	0.023188	0.150334	0.0261446	0.0339168	0.0469875	7.17978e-05	0.104685	0.00495275	0.0010944	0.00273432	0.0563126	0.00452292	0.022397	0.0599949	0.000265212	0.0251111	0.0772647	0.000462834	0.0569941	0.24642	0.0177778	0.152372	0.00025565	0.018749
Bacteria|Firmicutes|Clostridia|Clostridiales|Lachnospiraceae|OTUID_563572	4.81047e-05	0	0	0	0.000297133	8.44452e-05	9.3557e-05	0.000110442	1.23408e-05	0	7.69566e-05	0.000239674	6.9869e-05	6.15157e-05	4.9955e-05	0.000378931	0	0	0	0.000130828	0	5.58441e-05	0	2.33913e-05	0	0	0	0.000125695	0	0	0	0.000150517	2.17226e-05	0.000202667	2.81889e-05	0.000116469	0	0	8.47386e-05	0	3.00372e-05	0.000121677	0	4.56684e-05	3.65283e-05	0	7.40028e-05	0	0.000157555
Bacteria|Firmicutes|Clostridia|Clostridiales|Ruminococcaceae|OTUID_185286	0	0	0	0	0	0.0159883	0	0	1.23408e-05	0.00234155	0	0.000639131	0.000978166	0	4.9955e-05	0.0108943	0.002482	0	0	0.000156994	0.000152091	0	0	4.67825e-05	0	3.10001e-05	0.000187371	0.000188543	0	2.60031e-05	0	0	0.000238949	0.00320214	0.000620155	0	0.000478386	0	8.47386e-05	3.78874e-05	0.000630782	0	0	0	3.65283e-05	0.00106667	0.00051802	0	0.0031511
Bacteria|Firmicutes|Clostridia|Clostridiales|Ruminococcaceae|OTUID_192698	0.00197229	2.29806e-05	0	0	0	0.000281484	0.00102913	0.000441769	0.00373926	0.00171714	0.000102609	0.00287609	0.0029345	6.15157e-05	0.00019982	0	0	0	0.000229025	0.000156994	0.000152091	0	0	0.000350869	0.000123701	3.10001e-05	0	3.14238e-05	0.00094415	0	0	0.000301035	0.0181167	0	0.0005074	0	0	0	0.00101686	0.00204592	0.000210261	0.00298108	0	0	0.00398159	0	0.000740028	0	0.00031511
Bacteria|Firmicutes|Clostridia|Clostridiales|Lachnospiraceae|Coprococcus|OTUID_183973	0.000481047	0	0	0.000540176	0	0	0	0.000110442	0.000937901	0.000312207	0.00395044	0.000159783	0	0	4.9955e-05	0	0	0	7.63417e-05	0.000392485	0	5.58441e-05	3.23698e-05	0.000163739	4.12337e-05	0	0	0.00040851	3.63135e-05	0.000104012	0.00258472	0	0.000434452	0.000202667	0.000169133	5.82343e-05	0.000521875	0.000341939	0.000847386	7.57748e-05	3.00372e-05	0.000790899	9.25669e-05	0.000228342	3.65283e-05	0.000177778	0.000296011	0	0.00126044
Bacteria|Firmicutes|Clostridia|Clostridiales|Lachnospiraceae|Roseburia|OTUID_177055	0.000192419	0.000160864	6.70781e-05	0.000270088	0.00267419	0.000562968	0.0002183	0.000883539	0.000111067	0.000156104	0.000333479	0.00103859	6.9869e-05	0.000369094	0.00739335	0	0.000372301	0.00659504	0.000152683	0.000654142	0.001673	0.0013961	0.000226589	0.000140348	8.24674e-05	0	0	0.00207397	0	0.000260031	0	0.00109125	0.000304116	0	0.000197322	0.000465875	8.69792e-05	0.000512908	0.00059317	0.000340987	0.000510633	0.000425868	0.000185134	0.00200941	0.000182642	0.000177778	0	0	0.00126044
Bacteria|Bacteroidetes|Bacteroidia|Bacteroidales|Prevotellaceae|Prevotella|copri|OTUID_568118	4.81047e-05	0.0848443	0	0.000675219	0	2.81484e-05	0.000842013	0.027721	0.000111067	0.000468311	0.000487392	7.98913e-05	0.0010131	0.000799705	0.00049955	9.47329e-05	0.0258129	0	0.000229025	0.00240724	0.00608365	0.018261	0.00741268	0.0179411	0.000288636	0.000806002	6.24571e-05	0.0006599	0.00312296	0.00067608	0.00229753	0.000677328	4.34452e-05	0	0.00631431	0.00232937	0.00421849	0.000170969	0	0.000340987	0.00171212	0.0202592	0	0.0309175	0.0110681	0	0.00407015	0.281419	0.000630219
Bacteria|Firmicutes|Clostridia|Clostridiales|Ruminococcaceae|OTUID_341024	4.81047e-05	0	0	0.000135044	0	0.00864156	0.000155928	5.52212e-05	0.000567677	0.0126444	0.000128261	0.00271631	0.000209607	0	0.00019982	9.47329e-05	0.000868702	0	0.0009161	0.000418651	0.00106464	0.000390909	0	0.000140348	8.24674e-05	0	0.000249828	0.000157119	0	0	0	0.000225776	0.000173781	0.00243201	0.000451022	5.82343e-05	0.00147865	0.000170969	0.000338954	0.000378874	0.00135168	0	0	9.13367e-05	0.000109585	0.00266667	0.00051802	0	0.00236332
Bacteria|Firmicutes|Clostridia|Clostridiales|Lachnospiraceae|Dorea|OTUID_353791	0	0	0.000804937	0	0.000297133	0.000140742	9.3557e-05	0.000276106	2.46816e-05	0.000156104	0.000256522	0.000559239	0	6.15157e-05	0.00019982	0.0161993	0.0001241	0.000319115	7.63417e-05	0.000392485	0.000304183	0.000223376	3.23698e-05	0.000163739	0	0	0.000312285	0.00103699	3.63135e-05	7.80092e-05	0.000287191	0	0.000130336	0.000729602	0.000310078	0	0	0	0.000169477	0.00113662	0.000180223	6.08384e-05	0	4.56684e-05	7.30567e-05	0	7.40028e-05	0	0.00031511
Bacteria|Bacteroidetes|Bacteroidia|Bacteroidales|Prevotellaceae|Prevotella|copri|OTUID_180825	0.000192419	6.89417e-05	0	0.000675219	0	2.81484e-05	0	0.00745486	0	0	0.000538696	0.000319565	0.00185153	0.0199311	9.99101e-05	0	0.0602507	0	0.00740515	0	0.000760456	0.000111688	0.000291328	0.0124208	0	0	0.00474674	0	0.00976832	0	0	0.0062841	0.000304116	0	0.00360817	0	0.0012612	0.000170969	0	0	0.00934158	0	0.0383227	0	0	0	0.000222008	0	0.0318261
Bacteria|Firmicutes|Clostridia|Clostridiales|Veillonellaceae|Dialister|OTUID_272587	9.62094e-05	0.000206825	0	0.000135044	0	0	0	0.000110442	0.000271498	0.000624415	0	0	6.9869e-05	0.00147638	4.9955e-05	0	0	0	0.000381709	0	0.000912548	0.00312727	0.00767164	0.00327478	0.000700973	0	0.000874399	0	7.26269e-05	0.00135216	0.000215393	0.000376294	4.34452e-05	0	0.000845666	0.000291172	0.000826303	0.000341939	0	0	0	0	0	0.000502352	0	0.000711111	0.00111004	0	0
Bacteria|Bacteroidetes|Bacteroidia|Bacteroidales|Prevotellaceae|Prevotella|copri|OTUID_527941	0.000144314	0.000114903	0	0.00243079	0	0	0.000810828	0.000220885	3.70224e-05	0	0.000128261	0	0.0147773	0.000676673	0.000899191	0.000568397	0.00694962	0	0.000152683	0.00172693	0.00152091	0	0.00352831	0.0101752	0.00548408	0	0.000437199	0	0.00170673	2.60031e-05	0.00366169	0.000301035	0.00141197	0	0.00205779	0	0.0203966	0.000341939	0.00406745	0	0	0.000547545	0	0.000182673	0.00160725	0.0129778	0.00051802	0	0.0034662
Bacteria|Firmicutes|Clostridia|Clostridiales|Ruminococcaceae|Faecalibacterium|prausnitzii|OTUID_182986	0.000432942	0	0.000134156	0.00229575	0.000594265	0.000112594	0	0.000662654	0.000357883	0.000312207	0.000179565	0.00103859	6.9869e-05	0.000307579	4.9955e-05	0	0	0.000957345	0.000839759	0.000287822	0.00106464	0.000781817	0.000194219	0.000654955	4.12337e-05	0	0.000187371	0.00245106	0	0.00520061	0	0.000112888	0	4.05334e-05	0.000535588	0.000116469	8.69792e-05	0.00102582	0.000423693	0.00303099	0.000390484	0	0.000370268	4.56684e-05	0	0.0193778	0.0026641	0	0.00220577
Bacteria|Bacteroidetes|Bacteroidia|Bacteroidales|Prevotellaceae|Prevotella|copri|OTUID_589329	0	0.000459612	0	0.000135044	0	2.81484e-05	0.000311857	5.52212e-05	0.00016043	0	2.56522e-05	0	0.000279476	0.000307579	0.000249775	0	0.000248201	0	0	2.61657e-05	0	0.00027922	0.000356068	7.01738e-05	0	0.000651001	0.000124914	0	7.26269e-05	0.000130015	0	0.000225776	0	0	2.81889e-05	0.00040764	8.69792e-05	0	0	0	0.000120149	0	0	0.000137005	0.00043834	0	0	5.113e-05	0.000157555
Bacteria|Firmicutes|Clostridia|Clostridiales|Ruminococcaceae|OTUID_196210	0.00182798	0	0	0	0	0.00140742	0.0017464	0.000607433	0.000234475	0.000936622	0.000923479	0.000559239	0.00775546	0.000799705	0.00514537	0	0	0	0.00198488	0.00298289	0	0	0	0	0.00107208	0.001736	0.000124914	0.000345662	0.0366403	0	0.0033745	0	0.0011513	0	0.00214235	0	4.34896e-05	0	0.00279637	0.00015155	0.00273339	0.00133844	0	9.13367e-05	0.000913209	0	0.000370014	5.113e-05	0.00189066
Bacteria|Firmicutes|Clostridia|Clostridiales|Ruminococcaceae|OTUID_199293	0.000144314	0	0.000469547	0.00148548	0.000148566	0.00239261	0	0.000607433	0.00014809	0	0.00936306	0.000798913	0.000768559	0	4.9955e-05	0	0.00018615	0	0.00045805	0.000130828	0.000760456	0.000111688	3.23698e-05	0.00203504	4.12337e-05	0	0	0.00351947	0.000145254	0.0016642	0	0.000338664	8.68904e-05	0.000891735	0.00112755	0.000174703	0.000130469	0.00359036	0.00228794	0.0012124	0.000390484	0.000486707	0	4.56684e-05	0.000109585	0	0.000148006	0	0.000472664
Bacteria|Firmicutes|Clostridia|Clostridiales|Ruminococcaceae|Faecalibacterium|prausnitzii|OTUID_362327	0	0	0	0	0.00103996	0.00492597	0	5.52212e-05	0	0	0.000179565	7.98913e-05	0.000209607	0	0	0	0	0.000212743	0.000610734	5.23314e-05	0.000152091	0.000111688	0	2.33913e-05	8.24674e-05	0	6.24571e-05	3.14238e-05	3.63135e-05	0.000104012	7.17978e-05	0	0	8.10668e-05	0	0.00040764	8.69792e-05	0.00188066	8.47386e-05	0.000189437	6.00745e-05	6.08384e-05	0	0	0	0	0	0	0
Bacteria|Firmicutes|Clostridia|Clostridiales|Ruminococcaceae|OTUID_190220	0.00606119	0.000183845	0	0.000135044	0.000148566	0.010809	0.00190233	0.00535645	0.00897176	0.0160787	0.00100044	0.00143804	0.0171528	0	0.00164852	0	0	0	0.000381709	0.00348004	0	5.58441e-05	3.23698e-05	0.000725129	0.000123701	0.00663401	0.000374742	0.0006599	0.00453918	0	0	0.00184384	0.00658195	0	0	0	8.69792e-05	0	0.00491484	0.00015155	0.00147182	0.00176431	0	0	0.00566189	0	0.000740028	0.00020452	0.000157555
Bacteria|Firmicutes|Clostridia|Clostridiales|Lachnospiraceae|OTUID_338992	0.000240523	0	0.00348806	0.000405132	0.00519982	2.81484e-05	0.000405414	0.000331327	0.00014809	0	0.000282174	7.98913e-05	0.000558952	0.000246063	0.00164852	0	0	0	0.000305367	7.8497e-05	0	0.000670129	0.000291328	7.01738e-05	0.000247402	0.000124	0.000312285	0.000628476	0.000145254	0.000182021	0.000861574	0.000301035	0.000347562	0.000324267	5.63777e-05	5.82343e-05	0.000130469	0.000170969	0.000254216	0.00140183	0	6.08384e-05	0.000740535	0.000685025	0.000255698	0	7.40028e-05	0	0.000157555
Bacteria|Bacteroidetes|Bacteroidia|Bacteroidales|Porphyromonadaceae|Parabacteroides|distasonis|OTUID_585914	0	0.000114903	0	0	0.000297133	0.00129483	0.000187114	0	4.93632e-05	0	7.69566e-05	0	0.000454148	0	0.000349685	9.47329e-05	0	0.000425487	7.63417e-05	0	0	0	0	2.33913e-05	0.000247402	3.10001e-05	0.000124914	0.000251391	0	0	0	0.000112888	0.000456175	0	0.000197322	0	0.000173958	0.000512908	0.00118634	3.78874e-05	0	0	0	0	0.00131502	0	0	0	0
Bacteria|Firmicutes|Clostridia|Clostridiales|Ruminococcaceae|Faecalibacterium|prausnitzii|OTUID_188126	0.000432942	0.000206825	0.00295144	0.00918298	0	0.00444745	0.0004366	0.0184439	0.00016043	0.000780518	0.0489701	0.00143804	0.000419214	0.000123031	9.99101e-05	9.47329e-05	0	0.00106372	0.00152683	0.00546863	0.000152091	0.000223376	0.000129479	0.010105	0.000123701	0	0.000187371	0.00597052	7.26269e-05	0.00148218	0	0.00056444	2.17226e-05	0.0261846	0.0121212	0.00040764	0.000608854	0.00341939	0.00118634	0.00147761	0.0247807	0.00371114	0.0011108	0.000456684	0.00182642	0.000533333	0.000444017	0	0.00157555
Bacteria|Firmicutes|Clostridia|Clostridiales|Ruminococcaceae|OTUID_206574	0.000144314	2.29806e-05	0	0.000405132	0.000297133	0.00757192	0.000405414	0.000276106	0.00318393	0	0.000102609	0.0102261	0.00104803	0.00104577	0.00274753	0	0	0.00351026	0.00656539	0.0117484	0.021749	0.00915843	0	0.000771912	0	0	0.000187371	0	7.26269e-05	0	0	7.52587e-05	4.34452e-05	0.0220096	0.000422833	5.82343e-05	0.000130469	0.000854847	0.00127108	0.0029931	0.000420521	6.08384e-05	0.000185134	0.0416495	0.00178989	0	0.000444017	0	0.0126044
Bacteria|Firmicutes|Clostridia|Clostridiales|Lachnospiraceae|OTUID_355424	0.000577256	0.000643456	0.000268312	0.000135044	0.000148566	0.0008726	0	5.52212e-05	3.70224e-05	0	0.000256522	7.98913e-05	0.000174672	0	0.00134879	0.000568397	0	0.000957345	7.63417e-05	0.000627976	0	0	0	0	0	0	0	0.000282814	0	7.80092e-05	0	0	0.000195503	0.000405334	0.000169133	0	0.000130469	0	0.000254216	3.78874e-05	0.000420521	0	0	0.000228342	3.65283e-05	0	0	0	0
Bacteria|Firmicutes|Clostridia|Clostridiales|Ruminococcaceae|Faecalibacterium|prausnitzii|OTUID_174846	0	0.000183845	0.00100617	0.00243079	0.00534839	0.000394078	3.11857e-05	0.000386548	3.70224e-05	0	0.00110304	0	0.000279476	0	0	0	0.000744602	0.0014892	7.63417e-05	0.000444817	0	0.000614285	0	0.000350869	0.000123701	0.000217	0.000249828	0.000188543	0.000726269	0.000598071	0.00280012	3.76294e-05	0	0.000526934	0.000140944	0.000116469	0.000130469	0.00102582	8.47386e-05	0.000530424	0.00213264	0.00133844	0.000647968	4.56684e-05	7.30567e-05	0.000177778	7.40028e-05	0	0.000157555
Bacteria|Firmicutes|Clostridia|Clostridiales|Lachnospiraceae|OTUID_524404	0	0	0.00033539	0.000810263	0.00252563	0.000365929	0.000124743	0.000110442	0.000135749	0	0.00023087	7.98913e-05	0.000209607	0	0.00019982	0	0.00167535	0.000531858	7.63417e-05	0.00096813	0.000608365	0.000111688	0	0.000233913	4.12337e-05	6.20001e-05	0	0.000219967	0.000290508	0.000156018	0	0.000225776	0.000238949	0.000445868	0.000197322	5.82343e-05	4.34896e-05	0.000170969	0.000338954	3.78874e-05	0.000180223	6.08384e-05	9.25669e-05	0.000182673	0.000109585	0.000177778	7.40028e-05	0	0.000472664
Bacteria|Firmicutes|Clostridia|Clostridiales|OTUID_311278	0	0	0	0.000270088	0.00207993	0.00016889	3.11857e-05	5.52212e-05	0.000407247	0.000156104	0.000205218	0.000159783	0	0.000123031	0.00114897	0	0	0	0	7.8497e-05	0	0	0	0	8.24674e-05	0	0	0.000188543	0.00010894	0.000624074	0	0.00124177	0	4.05334e-05	8.45666e-05	0.000174703	0	0	8.47386e-05	0.00253846	3.00372e-05	0.000121677	0	0.000182673	0.000547925	0	0.000740028	0	0.000787774
Bacteria|Firmicutes|Clostridia|Clostridiales|Ruminococcaceae|OTUID_4396292	4.81047e-05	2.29806e-05	0	0	0	0.00016889	6.23714e-05	5.52212e-05	2.46816e-05	0	0	0	0.00104803	0	9.99101e-05	0	0	0.000106372	7.63417e-05	0.000340154	0.000152091	5.58441e-05	0.000129479	9.35651e-05	0	0	0.000124914	0.000251391	0	0.000182021	0	0.000150517	0.000347562	0.000202667	8.45666e-05	0	0	0	0	0.000189437	0.000120149	6.08384e-05	0	4.56684e-05	0	0.000177778	0	0	0
Bacteria|Bacteroidetes|Bacteroidia|Bacteroidales|Prevotellaceae|Prevotella|stercorea|OTUID_2220494	0	2.29806e-05	0	0.00310601	0	0	6.23714e-05	0.00198796	1.23408e-05	0.000468311	0.0217274	0.000239674	0	0	0.0252273	0.00066313	0	0	0.00626002	0	0.140228	0.00575194	0.000712135	0.000397652	0.000700973	0	0	0	0.000145254	5.20061e-05	0.00926192	0.000150517	2.17226e-05	0	0.00755462	0	0	0	0	0	0.108735	0	0.060261	0.0553957	0.000146113	0	0.000148006	5.113e-05	0
Bacteria|Firmicutes|Clostridia|Clostridiales|Lachnospiraceae|Dorea|OTUID_185988	0	0.000114903	0	0.00121539	0.000594265	0.000337781	9.3557e-05	0.000110442	0.000407247	0	0.000513044	7.98913e-05	0	6.15157e-05	0.000999101	0.00066313	0.00204765	0.000957345	0.000229025	0.000654142	0.000152091	0	0	0.000327478	8.24674e-05	0	0.000124914	0.000251391	0	0	0.00122056	0.000112888	0	0.000445868	0.0005074	0	0.000173958	0.000512908	0.000762647	0.000113662	0.000270335	0.000304192	0.000925669	0	0.000146113	0.000711111	0	0	0
Bacteria|Firmicutes|Clostridia|Clostridiales|Lachnospiraceae|Roseburia|OTUID_4481427	0	0.000505573	0	0.00175557	0	8.44452e-05	9.3557e-05	0.000331327	0.000135749	0	0.00100044	0	0	6.15157e-05	0.000799281	0.000189466	0.00018615	0	0	0.00018316	0	0.000111688	3.23698e-05	0.00362565	0	0	0.000187371	0	0	0	0	0.000225776	0	0	0.000845666	5.82343e-05	0.000173958	0.000341939	8.47386e-05	0.000113662	0.000240298	0.00164264	0	0.000593689	0	0	0	0	0
Bacteria|Firmicutes|Clostridia|Clostridiales|Clostridiaceae|SMB53|OTUID_514988	0.000144314	0	0.000670781	0.000270088	0	0.00489782	0.000124743	0.00149097	0.000283838	0.000624415	0.000256522	0.000239674	0	0	0	0.000947329	6.20501e-05	0	0.00152683	0.000601811	0.00562738	0.00351818	0.000420807	0.00128652	0.000247402	0	6.24571e-05	0.00125695	0.000254194	0.00897106	0	0.000413923	8.68904e-05	0.00620161	0	0.0334265	0.00748021	0.00153872	0	7.57748e-05	0.0196143	6.08384e-05	0.00342497	0.000228342	0.000146113	0.184889	0.00162806	0.00066469	0
Bacteria|Firmicutes|Clostridia|Clostridiales|Lachnospiraceae|Coprococcus|OTUID_179137	0.000625361	2.29806e-05	0	0	0.00267419	0.000253336	0.0277553	0.000386548	0.00134515	0.00296597	0.000205218	0.00151794	0.000419214	0.000307579	0.000799281	0.000378931	0.000310251	0	0.000229025	0.000994296	0.00106464	0.000111688	0	0	0	0	0	3.14238e-05	0.00105309	0	0	0.0015428	0.00167264	0	0.00180409	0	0	0.000170969	0.000932124	3.78874e-05	0.000120149	0.000790899	0	9.13367e-05	0.00336061	0	0.000222008	0	0
Bacteria|Firmicutes|Clostridia|Clostridiales|Ruminococcaceae|OTUID_179826	9.62094e-05	0	0.000804937	0.000270088	0	0.000478523	0.000155928	5.52212e-05	3.70224e-05	0.00187324	0.000384783	0.00303587	0.000174672	6.15157e-05	0	0.000568397	6.20501e-05	0	0.000305367	7.8497e-05	0.000456274	0	0	2.33913e-05	4.12337e-05	0	0	3.14238e-05	0	0	0.000358989	0	8.68904e-05	0.000486401	0.000479211	0	0	0.000170969	0.000847386	0.000416761	0.000150186	6.08384e-05	0.000277701	0	0.000182642	0	7.40028e-05	0	0.000945329
Bacteria|Firmicutes|Clostridia|Clostridiales|OTUID_189887	0.00591688	9.19223e-05	0	0	0.00148566	0.00208298	0.0004366	0.00220885	0.0086509	0.00640025	0.00207783	0.00191739	0.0129956	0.0220842	0.000649416	0.00795756	0	0.000106372	0.000305367	0.00497148	0.000608365	5.58441e-05	0.000194219	0.00194148	4.12337e-05	0.001333	6.24571e-05	0.00135122	0.0045755	0	0.00229753	0.000263405	0.00195503	0.000243201	0.0032981	0	0	0.00136776	0.00211846	0.00102296	0.000570708	0.00200767	0.000555401	0	0.00208212	0	0.00192407	0	0.00252088
Bacteria|Firmicutes|Clostridia|Clostridiales|Ruminococcaceae|Faecalibacterium|prausnitzii|OTUID_195855	0.000384837	0	0	0	0	0.000422226	0	0.000110442	0	0.000156104	0.000256522	0.000159783	0.000104803	0.000492126	9.99101e-05	0	0	0	0.00480953	5.23314e-05	0.000152091	0.000335064	0.000129479	0.00341513	0	0	0.000437199	0.00182258	0	0.0025743	0	3.76294e-05	0	0.00603948	0.00225511	0	4.34896e-05	0	0.00135582	0.000189437	0.000150186	0.000243353	0	0	0	0	0.000148006	0	0.000472664
Bacteria|Firmicutes|Clostridia|Clostridiales|Lachnospiraceae|Coprococcus|OTUID_179911	4.81047e-05	0.000160864	0	0	0	0.000112594	0	5.52212e-05	6.1704e-05	0.000156104	0	0.000399457	0	0	0.000149865	0.00388405	0.000310251	0.000212743	0	2.61657e-05	0.000304183	0	0	0	4.12337e-05	0	0	0.000157119	0	0.000572068	0	3.76294e-05	0.000521342	0	2.81889e-05	0.000349406	0	0	0	0	3.00372e-05	6.08384e-05	9.25669e-05	0	7.30567e-05	0	0.000814031	0	0
Bacteria|Firmicutes|Clostridia|Clostridiales|OTUID_340995	0.000625361	0	0	0.000135044	0	0.000197039	0	5.52212e-05	0.00092556	0.000468311	2.56522e-05	0.000239674	0.000558952	0.000738189	9.99101e-05	9.47329e-05	0.000372301	0	0.000152683	0.000156994	0	0	0.000291328	0.000116956	8.24674e-05	3.10001e-05	0.000124914	0.000125695	7.26269e-05	0	0	0.000188147	0.000521342	0.0001216	0.000310078	0	0	0.000341939	0.000338954	0.00125028	0.000180223	0.000243353	0	9.13367e-05	0.00102279	0	0.000148006	0	0
Bacteria|Firmicutes|Clostridia|Clostridiales|OTUID_229348	0.000481047	0	0	0.000270088	0.00490269	0.000253336	0.000467785	0.000441769	9.87264e-05	0.000156104	0.000384783	7.98913e-05	0.00122271	0.000369094	0.000699371	0	0.001241	0	0.000152683	0.000811136	0	0.000111688	3.23698e-05	9.35651e-05	0	0.000589001	0.000499656	0	0.000145254	0	0.00883113	0.000112888	2.17226e-05	0.000729602	0.0002537	0	0	0.000512908	0.000338954	0.000189437	0.00366454	0.00036503	0	0.000411015	0.00131502	0.000355556	0.000888034	0	0
Bacteria|Firmicutes|Clostridia|Clostridiales|Lachnospiraceae|Coprococcus|OTUID_195929	0	0.000114903	6.70781e-05	0	0	5.62968e-05	3.11857e-05	0	0.000357883	0.000156104	0	0.000239674	3.49345e-05	0.000123031	4.9955e-05	0.00265252	0.000248201	0.000212743	0	0.000104663	0	0.000167532	0	4.67825e-05	0	0	0	0	0	0.000130015	0	0	0.000521342	0	0	0.000232937	8.69792e-05	0	0	0	6.00745e-05	6.08384e-05	0	0	0.000109585	0	0.000222008	0	0.000157555
Bacteria|Firmicutes|Clostridia|Clostridiales|Lachnospiraceae|Lachnospira|OTUID_370098	0.00254955	0.00503275	6.70781e-05	0.00148548	0.00267419	0.00306817	0.00162166	0.00242973	0.000888538	0.00280987	0.00120565	0.00135815	0.000139738	0.00178396	4.9955e-05	0	0.000372301	0.00457398	0.000305367	0.00549479	0.0412167	0.0051935	0.000453177	0.00056139	8.24674e-05	0	0.00106177	0.00380228	0.000544702	0.0136776	0	0.00184384	0.00184642	0.00190507	0.00225511	0.00844398	0.00100026	0	0.000508431	0.00261423	0.0159798	0.00170347	0.0119411	0.00488651	0.0136981	0.000533333	0.000666025	0	0.00772018
Bacteria|Firmicutes|Clostridia|Clostridiales|Ruminococcaceae|OTUID_192258	0.000336733	0	0.000134156	0.00135044	0	8.44452e-05	0	0.00093876	0.000123408	0	0.0034374	0.000159783	0	6.15157e-05	0	0	0	0.000106372	0.000229025	2.61657e-05	0	5.58441e-05	3.23698e-05	4.67825e-05	0.000123701	0	0	0.000157119	3.63135e-05	0.000442052	0	0.000112888	0	0	2.81889e-05	0	0	0.000170969	8.47386e-05	0.00113662	0.000480596	0.000121677	0	0	3.65283e-05	0	0	0	0.000630219
Bacteria|Firmicutes|Clostridia|Clostridiales|OTUID_180052	4.81047e-05	0	0	0.000540176	0	0.000506671	0	0	0.000111067	0.000156104	5.13044e-05	0	3.49345e-05	0	0.00059946	0.000473664	0	0.000425487	7.63417e-05	0.000340154	0	5.58441e-05	0	0.000140348	0	0	6.24571e-05	0	0	0	0	7.52587e-05	0	0.000283734	0.000197322	0	0	0	8.47386e-05	0	9.01117e-05	0.000182515	0.000277701	4.56684e-05	3.65283e-05	0	7.40028e-05	0	0
Bacteria|Firmicutes|Clostridia|Clostridiales|OTUID_193446	0	0.000114903	0	0	0.000148566	0.000816304	0.000155928	0	0.000123408	0.000312207	0.000256522	0.000239674	3.49345e-05	0	9.99101e-05	0	0	0.000531858	0	0.000235491	0	5.58441e-05	6.47396e-05	0.000397652	0	0	0	9.42714e-05	3.63135e-05	0	0	0.000225776	0.000238949	0.000689068	0.000366455	0	8.69792e-05	0	0.000338954	0	0.000210261	0.000243353	0	4.56684e-05	0.00021917	0	0	0	0.000472664
Bacteria|Firmicutes|Clostridia|Clostridiales|Lachnospiraceae|Roseburia|OTUID_4375442	0	0	0	0.00243079	0	0.000140742	0.000155928	0.000276106	1.23408e-05	0	0.000102609	0	0	6.15157e-05	0	0	0	0.000212743	0	0	0	0	6.47396e-05	9.35651e-05	0	3.10001e-05	0.00143651	0.000879867	0.000145254	2.60031e-05	0	3.76294e-05	8.68904e-05	0.0019456	0.00214235	0	8.69792e-05	0.00102582	0	3.78874e-05	3.00372e-05	0	0.000647968	4.56684e-05	0	0	0.000296011	0	0
Bacteria|Firmicutes|Clostridia|Clostridiales|OTUID_352243	0.000192419	0	0.00033539	0	0.000297133	0.000140742	3.11857e-05	5.52212e-05	6.1704e-05	0	0.000538696	0.000159783	3.49345e-05	0	0	0	0	0.000425487	7.63417e-05	0.000104663	0	5.58441e-05	0	0.000116956	0	0	6.24571e-05	0.000125695	0	0	0	0	2.17226e-05	0.0001216	2.81889e-05	0	4.34896e-05	0	8.47386e-05	0.000416761	3.00372e-05	6.08384e-05	0	0	0	0	0	0	0.000472664
Bacteria|Firmicutes|Clostridia|Clostridiales|Ruminococcaceae|OTUID_366794	4.81047e-05	0	0.00033539	0.000540176	0.00237706	0.000281484	0	0.000441769	4.93632e-05	0	0.000513044	0	0.000209607	0	0	0	6.20501e-05	0.000212743	7.63417e-05	0.000104663	0.000152091	0.00027922	0	9.35651e-05	8.24674e-05	3.10001e-05	6.24571e-05	0	0.000254194	0.000130015	0.000430787	0	2.17226e-05	8.10668e-05	0	0.000116469	0	0.000512908	8.47386e-05	0.000227324	0.000390484	0.000425868	0.000185134	0	0	0	0	0	0.000157555
Bacteria|Firmicutes|Clostridia|Clostridiales|Ruminococcaceae|Oscillospira|OTUID_4437359	0.00139504	0	0.00033539	0.000135044	0.00163423	0.000562968	0.000842013	0.000662654	0.000542995	0.000312207	0.000949132	0.000159783	0.00248035	0.000492126	0.000799281	0.000378931	0.00018615	0	0.00045805	0.000104663	0	0.000223376	0.0013919	0.00102922	8.24674e-05	0.000620001	0.000499656	6.28476e-05	0.000290508	0.000390046	7.17978e-05	0.000413923	0.000369284	0.000202667	0.00098661	0	4.34896e-05	0.000170969	0.000423693	0.000681973	0.000270335	0.000486707	0	4.56684e-05	0.0016803	0	0.000814031	5.113e-05	0.000787774
Bacteria|Bacteroidetes|Bacteroidia|Bacteroidales|Bacteroidaceae|Bacteroides|OTUID_184753	0.000144314	0.0395266	0.000134156	0	0.00564552	0.00115408	0.000187114	0.00789663	0.00213496	0	7.69566e-05	7.98913e-05	3.49345e-05	0.000123031	0.00109901	0.000378931	0.0001241	0	0	0	0	0.000725973	0.000323698	0.000116956	0.000742207	0	0.00168634	0	0.0221149	0.000832098	0.00294371	0.000526811	0.0137504	0.00251307	0.000225511	0	0.000173958	0.000341939	0.000423693	0.00234902	0.00114142	0.000243353	0.000185134	0	0.00431035	0.000355556	0.000592022	0	0
Bacteria|Firmicutes|Clostridia|Clostridiales|Ruminococcaceae|OTUID_185575	0.0010102	9.19223e-05	0	0	0.00564552	0.0166357	0.000842013	0.00049699	0.000123408	0.00827349	0	0.0234082	0.00981659	0.00159941	0	0.128837	0	0	0.000763417	0.00643676	0.000912548	0.000111688	6.47396e-05	0.000654955	0	0	0.000437199	0.0194828	0	0	0	0.000451552	0.000195503	0.00190507	0.000845666	5.82343e-05	0.000347917	0.000170969	0.00296585	0.00143972	0.0017722	0.000121677	0	0	0.00398159	0	0.00222008	5.113e-05	0.00189066
Bacteria|Firmicutes|Clostridia|Clostridiales|Ruminococcaceae|Faecalibacterium|prausnitzii|OTUID_176178	0.00153935	2.29806e-05	0.000201234	0.0055368	0.000148566	0.00208298	0	0	0	0.000312207	0.00023087	0.00103859	3.49345e-05	0.000246063	0.000249775	9.47329e-05	6.20501e-05	0	0.000229025	0.000941965	0.000760456	0	9.71094e-05	0.00056139	0.00111331	0.000341001	6.24571e-05	0.00204255	0	5.20061e-05	0	0.000413923	0.000260671	0.0013376	0.00383369	0.00040764	8.69792e-05	0.000854847	0	3.78874e-05	9.01117e-05	0.000425868	0	0.00214641	0	0.00533333	0.00133205	0	0.00378131
Bacteria|Firmicutes|Clostridia|Clostridiales|Ruminococcaceae|OTUID_176171	0.0124591	2.29806e-05	0.00610411	0.00715733	0.000742832	0.00591116	0.000124743	0.00353415	0.000530655	0.00265376	0.000718262	0.00902772	0.000454148	0.000184547	0.00164852	0.0060629	0.00831472	0.000212743	0.00351172	0.00408185	0.00121673	0.00111688	0.000550286	0.00236252	0.00173182	0.000310001	0.000312285	0.00229394	0.000980463	0.00278233	0	0.000714958	0.000173781	0.00283734	0.00837209	0.00110645	0.000739323	0.00410327	0.00449115	0.00269001	0.00940166	0.00103425	0	0.000730694	0.00146113	0	0.000296011	0	0.00393887
Bacteria|Firmicutes|Clostridia|Clostridiales|Lachnospiraceae|OTUID_198071	4.81047e-05	0.00126393	0	0.000270088	0.000594265	0.000140742	0	0.000607433	0.000197453	0	0.0375548	0.00191739	0	0.000369094	4.9955e-05	9.47329e-05	0.00105485	0	0.00160318	0.000156994	0.000152091	0.000111688	0.000550286	0.000631564	0	0	0	0.00169689	0.00010894	0.000104012	0.0106979	0	0.000412729	4.05334e-05	8.45666e-05	0.000465875	0.000217448	0.000170969	0	3.78874e-05	0.000841043	6.08384e-05	0.000185134	4.56684e-05	7.30567e-05	0	0	0	0.0174886
Bacteria|Firmicutes|Clostridia|Clostridiales|Lachnospiraceae|OTUID_4349261	0.186454	0	0	0	0.000297133	0.00140742	0.00124743	0.00171186	0.0225096	0.00249766	0.00100044	0.00159783	0.000244541	0.00184547	0.00354681	0.000378931	0.00018615	0.000319115	0.00297733	0.000470982	0.000304183	0	3.23698e-05	2.33913e-05	0.00032987	9.30002e-05	0	0	0.081088	0	0.0140724	0.000263405	0.0132942	0	0.00219873	0	8.69792e-05	0	0.00525379	0.000113662	0.000600745	0.000425868	0.00129594	0.000365347	0.000109585	0.000177778	0.00051802	0	0.000630219
Bacteria|Firmicutes|Clostridia|Clostridiales|Lachnospiraceae|Coprococcus|OTUID_184025	0.00144314	9.19223e-05	0	0	0	0.000591116	3.11857e-05	0.000165663	0.000222134	0.00327818	0.00415566	0.00191739	3.49345e-05	0.000246063	0	0.00786283	0.0017374	0.00765876	0.00114513	0.00120362	0	0.000111688	0.000291328	0.000608173	0.000123701	0	6.24571e-05	0.00210539	0.000217881	0	0.00280012	0.000112888	0.00234604	8.10668e-05	8.45666e-05	0.000116469	0.00130469	0.000170969	0.00152529	3.78874e-05	0.00111138	0.000182515	0	0	0.00021917	0	0.000148006	0	0.000157555
Bacteria|Firmicutes|Clostridia|Clostridiales|Lachnospiraceae|OTUID_191923	0	0	6.70781e-05	0.00108035	0.000148566	0.000309632	0	5.52212e-05	0.000135749	0	0.000410435	0.000878805	3.49345e-05	6.15157e-05	4.9955e-05	0	0	0	7.63417e-05	5.23314e-05	0	5.58441e-05	3.23698e-05	7.01738e-05	8.24674e-05	3.10001e-05	0	6.28476e-05	0	0	0.000430787	3.76294e-05	8.68904e-05	0	2.81889e-05	0.000640578	0	0	0	7.57748e-05	3.00372e-05	6.08384e-05	0.00120337	0.000502352	7.30567e-05	0	0	0	0.000157555
Bacteria|Bacteroidetes|Bacteroidia|Bacteroidales|Bacteroidaceae|Bacteroides|OTUID_157327	0	0.015351	0.00368929	0	0	0.000365929	6.23714e-05	0.00519079	0.000197453	0	0	0.000798913	0.00957205	6.15157e-05	0	0.000284199	0.000248201	0	0	0	0	0	9.71094e-05	0.000116956	0.0110506	0.0798872	0.000499656	0.0484869	0.00595541	0.000104012	0	3.76294e-05	4.34452e-05	0.00287787	0	5.82343e-05	0.00139167	0	0.000338954	0.005721	0.00321398	0	0.000185134	0	0.0132233	0	0.000296011	0.00030678	0
Bacteria|Firmicutes|Clostridia|Clostridiales|Ruminococcaceae|OTUID_178342	0.000144314	0	0.000134156	0	0	0	0	5.52212e-05	3.70224e-05	0	0	0.000239674	6.9869e-05	0	9.99101e-05	0	0	0.000106372	7.63417e-05	7.8497e-05	0.000152091	5.58441e-05	0	2.33913e-05	4.12337e-05	0	6.24571e-05	0.000157119	0	2.60031e-05	0	7.52587e-05	0	0	5.63777e-05	5.82343e-05	4.34896e-05	0.000341939	0	0.00015155	0.000360447	0.000121677	0.000185134	4.56684e-05	7.30567e-05	0	0	0	0.000157555
Bacteria|Firmicutes|Clostridia|Clostridiales|Lachnospiraceae|Roseburia|OTUID_174998	0	2.29806e-05	0.000402468	0.00229575	0.0013371	0.00109779	6.23714e-05	0.00138053	0.000111067	0.000156104	0.000795218	0	0	0	0.000149865	9.47329e-05	0	0.00382938	7.63417e-05	0.000863467	0.00197719	0.000725973	0	4.67825e-05	4.12337e-05	0.000124	0.00106177	0.000785595	0	0.00119614	0.000287191	0.00056444	0	0.000364801	0.000761099	0.000116469	0.000391406	0.000341939	8.47386e-05	3.78874e-05	0	0	0.00120337	0.000228342	0	0.000355556	7.40028e-05	0	0
Bacteria|Bacteroidetes|Bacteroidia|Bacteroidales|Prevotellaceae|Prevotella|copri|OTUID_292921	0	0.00517063	0.000469547	0.000945307	0	0	0.059128	0.000165663	6.1704e-05	0.000468311	0.0052587	0	0.00199127	0.000123031	0.000849236	0.000189466	0.0127823	0	0.000381709	0	0.0158175	0.00122857	0.00165086	0.000116956	0.00725713	0	0.0119918	0.0137636	0.000145254	0.00111813	0	0.000376294	2.17226e-05	0	0.00459478	0.00355229	0.000217448	0	8.47386e-05	0	0.0192238	0.00194683	0	0.000685025	3.65283e-05	0	7.40028e-05	0.155895	0.000157555
Bacteria|Firmicutes|Clostridia|Clostridiales|Lachnospiraceae|Blautia|OTUID_178762	0	2.29806e-05	0	0.000405132	0	0.00053482	9.3557e-05	0	9.87264e-05	0.000780518	0.000282174	0.00271631	6.9869e-05	0	9.99101e-05	0.00284199	0	0.000212743	0.000229025	0.00036632	0.000304183	0	6.47396e-05	0.000257304	4.12337e-05	0	0	0.000157119	3.63135e-05	0.000156018	7.17978e-05	7.52587e-05	6.51678e-05	4.05334e-05	0.000140944	0	0	0.000341939	0.000338954	3.78874e-05	6.00745e-05	0	0.000277701	0	0.000328755	0.000711111	0	0	0.000472664
Bacteria|Firmicutes|Clostridia|Clostridiales|Ruminococcaceae|Faecalibacterium|prausnitzii|OTUID_4342682	0.00072157	0	0	0.00243079	0	0.00205483	9.3557e-05	0.00049699	0.00109833	0	0.000923479	0.000798913	0	6.15157e-05	0	0	0.0001241	0	0.00152683	0.00164844	0.00106464	0.000781817	0	0.000350869	0	3.10001e-05	0	0.000282814	0	0.00231427	0	3.76294e-05	0	0.00117547	0	0.000174703	0	0.00769362	0.000254216	0.00106085	0.000630782	0.00949078	0	0.00178107	0.000109585	0.00408889	0.000222008	0	0.000787774
Bacteria|Firmicutes|Clostridia|Clostridiales|Ruminococcaceae|OTUID_296113	0.000625361	0	0	0	0	0.000928897	0.000467785	0.000276106	0.00014809	0.0243522	0.000436088	0.000239674	0.002131	0.000676673	0.000249775	0.000378931	6.20501e-05	0	7.63417e-05	0.00191009	0	0	3.23698e-05	0.00109939	0.000247402	0.000186	0.000124914	3.14238e-05	0.0119108	0	0	0.000489182	0.00171609	0.0001216	0.00112755	0	0	0	0.000508431	0.000227324	0.000270335	0.000669222	0	0	0.00949737	0	0.000592022	0	0
Bacteria|Firmicutes|Clostridia|Clostridiales|Clostridiaceae|OTUID_185159	0	4.59612e-05	0.000134156	0.000270088	0	0.000478523	0.000187114	0.00110442	0.000111067	0.000156104	0.00069261	7.98913e-05	0.000174672	0	0	0	0	0	0	0.000104663	0.000608365	0	0	0.000116956	0.000865908	6.20001e-05	0.000124914	9.42714e-05	0.000145254	0	0	3.76294e-05	0.000282394	0.000648535	8.45666e-05	0	8.69792e-05	0	0	0	0.00225279	0	0.000185134	4.56684e-05	0.000365283	0.00124444	7.40028e-05	0.00035791	0
Bacteria|Firmicutes|Clostridia|Clostridiales|Ruminococcaceae|Ruminococcus|OTUID_323135	0.000288628	0	0	0	0.000594265	0.00126668	3.11857e-05	0	0.000407247	0	2.56522e-05	0	0.00031441	0	0	0	0.00018615	0	7.63417e-05	0.000680308	0.000304183	0	9.71094e-05	0.000912259	0.00032987	0.000279001	0	0.000157119	0.000617329	0	0	0.000714958	0.00108613	0.000770135	0.000479211	0	8.69792e-05	0.000683878	0	0.00015155	0.00087108	0.000182515	0	4.56684e-05	0	0	0	0	0.000157555
Bacteria|Bacteroidetes|Bacteroidia|Bacteroidales|Prevotellaceae|Prevotella|copri|OTUID_307571	0.00125072	0.00101115	0.000134156	0.0267387	0.000297133	5.62968e-05	0.274184	0.0407532	0.0231143	0.00390259	0.026627	0	0.0206463	0.00356791	0.0130882	0.000852596	0.0415115	0.00180832	0.0018322	0.0179235	0.0168821	0.0355168	0.0106497	0.0124442	0.0788801	0.00381301	0.0182999	6.28476e-05	0.0160505	0.0607432	0.00107697	0.035635	0.00697296	0.000162134	0.0102326	0.0314465	0.00526224	0.0237647	0.0117787	0.00015155	0.0240899	0.0153921	0.209016	0.0574051	0.00189947	0.00764444	0.0380374	0.0164639	0.00157555
Bacteria|Firmicutes|Clostridia|Clostridiales|Lachnospiraceae|Blautia|OTUID_2582660	0	4.59612e-05	0	0.000405132	0.000148566	0.00109779	3.11857e-05	0	0.000222134	0.000468311	0.000128261	0.000878805	3.49345e-05	6.15157e-05	0.000349685	0.000947329	0	0	0.000152683	5.23314e-05	0	0	3.23698e-05	0.000725129	0	0	6.24571e-05	0.000157119	0	7.80092e-05	0	0.000112888	0.000152058	0	2.81889e-05	0.000232937	8.69792e-05	0.000341939	0.000423693	0.00015155	0.000720894	0.000486707	0	0	0.000182642	0.000533333	7.40028e-05	0	0.000157555
Bacteria|Firmicutes|Clostridia|Clostridiales|Ruminococcaceae|OTUID_265871	0	4.59612e-05	0.000134156	0.00270088	0.000297133	0.00171705	0	0.0018223	7.40448e-05	0	0.000538696	0.00103859	0.00209607	0	0.000999101	0	0.000248201	0.000957345	0.000381709	0.00661992	0	0	3.23698e-05	0.000257304	0	0	0	6.28476e-05	7.26269e-05	0.000910107	0.000143596	7.52587e-05	0	0.000283734	0	5.82343e-05	0.000260938	0.00461617	0	0.000492536	9.01117e-05	0.00103425	0.00342497	4.56684e-05	3.65283e-05	0	0.000296011	0	0.00362376
Bacteria|Firmicutes|Clostridia|Clostridiales|Ruminococcaceae|Faecalibacterium|prausnitzii|OTUID_179686	0	2.29806e-05	0	0	0	8.44452e-05	0	0.000220885	8.63856e-05	0.000780518	0.000846523	0.000239674	0	0.000123031	0.00039964	0.000473664	0	0	0.00213757	0.00122979	0.000304183	0.00100519	3.23698e-05	0.000304086	0	0	0	0.000188543	3.63135e-05	0.00093611	0	3.76294e-05	2.17226e-05	0.0021888	0	0.000174703	0	0.000170969	0	0	0.00333413	6.08384e-05	0	0.000228342	0.000913209	0.00408889	0	0	0
Bacteria|Firmicutes|Clostridia|Clostridiales|Lachnospiraceae|Blautia|OTUID_192834	4.81047e-05	0.000344709	0.000201234	0	0.000297133	0.000112594	6.23714e-05	0.000110442	0.000172771	0.000780518	0.000795218	0.00103859	0.000104803	0.000123031	0	9.47329e-05	0	0.000425487	0	0.00018316	0.000304183	5.58441e-05	3.23698e-05	4.67825e-05	0	0	0	0.000345662	0	5.20061e-05	7.17978e-05	3.76294e-05	0.000130336	0	0.000451022	5.82343e-05	4.34896e-05	0.000341939	0	3.78874e-05	6.00745e-05	0.000182515	0	0	0.000182642	0	0	5.113e-05	0.0034662
Bacteria|Firmicutes|Clostridia|Clostridiales|Lachnospiraceae|Blautia|OTUID_315958	0	0	6.70781e-05	0.000135044	0.00118853	0.000140742	0	0	0.000296179	0	0.000102609	7.98913e-05	3.49345e-05	6.15157e-05	0	0	0.000248201	0	0	0.00036632	0.000304183	5.58441e-05	0	0.000163739	0.000412337	0	0	0.000565629	0	0.000494058	0	0	0	0.000851202	0.000140944	0	0.000130469	0.000683878	0.000677909	0.000265212	0.000270335	0	0	0.000365347	0.00109585	0.000177778	0	0	0.00157555
Bacteria|Bacteroidetes|Bacteroidia|Bacteroidales|Bacteroidaceae|Bacteroides|uniformis|OTUID_350277	0	0.000160864	0.000536625	0	0.00103996	0.000112594	0.000311857	0.000165663	0.000468951	0	0.000102609	0	0.0040524	0	0.00029973	0	0	0	7.63417e-05	5.23314e-05	0	5.58441e-05	0	2.33913e-05	0.00173182	0.000372001	6.24571e-05	0.000754172	0	0	0.00114876	0	0.00132508	0.000445868	0	0	0	0.000170969	8.47386e-05	0.000644086	0.000180223	0	0	0	0.00233781	0.000355556	0.000148006	0	0
Bacteria|Firmicutes|Clostridia|Clostridiales|Ruminococcaceae|OTUID_181234	0	2.29806e-05	0	0	0.00475412	2.81484e-05	0.000187114	0.000717875	0.00182644	0.0118639	0.000205218	0.0055125	0.000139738	0	0.00019982	0	0.0168776	0	7.63417e-05	0.000261657	0	0	0.000356068	0.000210521	4.12337e-05	0	0.000687028	6.28476e-05	0.000653642	0	0.000143596	0.000376294	0.000391007	0	0	0.000174703	0.00343568	0.000341939	0.00550801	0.000530424	0.000210261	0.0408834	0.000185134	0.000137005	0.000109585	0	0.00125805	0	0.00299354
Bacteria|Firmicutes|Clostridia|Clostridiales|Ruminococcaceae|OTUID_181421	4.81047e-05	2.29806e-05	0.000670781	0.000540176	0.00193136	0.00334966	0	0.00127009	9.87264e-05	0	5.13044e-05	0.000319565	0	0	4.9955e-05	0.000189466	0.0001241	0.00680779	0.00106878	0.00308755	0.00395437	0.00284805	0	0.000233913	4.12337e-05	0.000248	0.00418462	6.28476e-05	7.26269e-05	0.00101412	0.000574383	0.00338664	4.34452e-05	0.00356694	0.00434108	0.000232937	0.000347917	0	0	0	9.01117e-05	0	0.000833102	9.13367e-05	0	0	0.000296011	0	0
Bacteria|Firmicutes|Clostridia|Clostridiales|Ruminococcaceae|OTUID_185141	0.000144314	2.29806e-05	0	0	0	0.011372	0.000124743	0.000165663	0.000863856	0	2.56522e-05	0.000958696	0.000104803	0	4.9955e-05	0	0.0014892	0	0.000534392	0.00018316	0.001673	0.000446753	3.23698e-05	0.000467825	8.24674e-05	0	0.000811942	9.42714e-05	0	0.0146917	0	3.76294e-05	6.51678e-05	0.0141462	0.000225511	0	0.00182656	0.0044452	0.000169477	0.000681973	0.00141175	0	0	9.13367e-05	0	0.00764444	0.000666025	0	0.00740507
Bacteria|Firmicutes|Clostridia|Clostridiales|Ruminococcaceae|OTUID_4375889	0.00375217	0.000183845	0	0	0	0.00588302	0.00483378	0.00303716	0.0137723	0.00499532	0.00261653	7.98913e-05	0.000838428	0	0.0123389	9.47329e-05	0	0	7.63417e-05	0.000941965	0	0	6.47396e-05	0.000537999	0.000288636	0	0.000437199	0.00430506	0.00886048	2.60031e-05	0.00064618	0.000677328	0.0762898	0	0.00529951	0	0	0.00427424	0.00991441	0.00015155	0.00288358	0.00133844	9.25669e-05	0	0.0166935	0	0.00177607	0	0
Bacteria|Firmicutes|Clostridia|Clostridiales|Clostridiaceae|OTUID_4405324	0.000240523	6.89417e-05	0.000268312	0.000270088	0	0.000957046	9.3557e-05	0.00193274	0.000394906	0.00109273	0.000102609	0.000159783	0	0	0	9.47329e-05	0	0	0.000305367	0.000889633	0.000456274	0.00295974	0.000161849	0.000818694	0.000206169	0	6.24571e-05	0.00241963	0.000363135	2.60031e-05	0	0.000263405	2.17226e-05	0.000567468	0	5.82343e-05	0.00978516	0.00136776	0	0	0.00780968	0.000304192	0.00583171	0.000502352	7.30567e-05	0.00284444	0.00133205	0.0005113	0.000157555
Bacteria|Firmicutes|Clostridia|Clostridiales|OTUID_183815	4.81047e-05	0	0	0	0	0.00016889	0.000187114	5.52212e-05	9.87264e-05	0	0.000923479	0	0.00125764	0.000738189	0.00154861	0.000284199	0	0.000106372	0.000152683	0.00018316	0.000304183	0	0	0.000257304	0.000371103	0	6.24571e-05	0	0.00010894	0	0	0.000338664	0.000152058	4.05334e-05	0.0017759	0	0	0	0.00101686	0.000303099	3.00372e-05	0.000121677	0	0	0.00021917	0	0.000148006	0	0
Bacteria|Firmicutes|Clostridia|Clostridiales|Lachnospiraceae|Blautia|OTUID_191734	0	4.59612e-05	0	0.000270088	0	0.000281484	6.23714e-05	0.000165663	3.70224e-05	0.000312207	0.000153913	0.000559239	0.000209607	0	0	0	0	0.000106372	0	0.000313988	0	5.58441e-05	0	0.00056139	0	0	6.24571e-05	3.14238e-05	0	0	0	3.76294e-05	0	0.000324267	0.0002537	0	0	0.000341939	0.000762647	0	0.000180223	0.000182515	0	0	0.000146113	0.000177778	7.40028e-05	0	0.000630219
Bacteria|Bacteroidetes|Bacteroidia|Bacteroidales|Prevotellaceae|Prevotella|copri|OTUID_215670	0.0030787	0.214478	0.000536625	0.0271438	0	2.81484e-05	0.103536	0.0778618	0.0350602	0.00249766	0.0528949	0.00135815	0.0224279	0.00879675	0.0440104	0.00208412	0.0653388	0.00553133	0.0306894	0.0174787	0.00319392	0.175183	0.188684	0.0450048	0.00123701	0.198059	0.163575	0.014235	0.0382381	0.0692462	0	0.172079	0.00199848	0.171578	0.0312051	0.023352	0.109811	0.0326552	0.022032	0.0321664	0.0343926	0.0580398	0.00212904	0.0481801	0.0103375	0.000177778	0.104196	0.374169	0.0115015
Bacteria|Firmicutes|Clostridia|Clostridiales|Lachnospiraceae|Anaerostipes|OTUID_184570	4.81047e-05	2.29806e-05	0.00462839	0.000270088	0.000445699	0	0.00480259	5.52212e-05	0.000703426	0.000156104	0	7.98913e-05	0.00129258	0.000307579	0	0	0	0	0	0.000104663	0.000456274	0.000167532	0	0.00018713	0	3.10001e-05	0	0.00100556	0.000617329	0	0.00136416	3.76294e-05	0.000521342	0	0.00129669	0	8.69792e-05	0.00102582	0.00330481	0.000416761	0.000630782	0	0.000185134	0.00054802	0.000584454	0	0.000370014	0	0.000157555
Bacteria|Firmicutes|Clostridia|Clostridiales|Lachnospiraceae|OTUID_196854	0.000481047	2.29806e-05	0	0.000270088	0.000148566	0.00146372	0.00183996	0.000165663	9.87264e-05	0.000156104	0.00128261	0.000159783	0.0161048	0.00867372	0.0162354	0	0.000372301	0	0	0.00146528	0.000304183	0.000390909	0.000161849	0.00138009	0.000989609	0.000620001	0.00143651	3.14238e-05	0.000508388	0	0.000287191	0.00210724	0.0011513	0.000243201	0.00794926	0	0	0.000854847	0.00144056	0.00193226	3.00372e-05	0.000121677	0	9.13367e-05	0.00171683	0.000177778	0.00140605	0	0
Bacteria|Firmicutes|Clostridia|Clostridiales|Ruminococcaceae|Ruminococcus|OTUID_210647	0.000144314	0	0.000469547	0	0.0194622	0.00270225	0	0.000883539	0	0	0.00046174	0.000319565	0.00262009	0.00652067	0	9.47329e-05	0	0	0.00129781	0	0	0	0	0.00381278	4.12337e-05	0.000155	0	0.000502781	0.0345341	0	0	0.000940734	8.68904e-05	4.05334e-05	0.00718816	0	0	0.0135066	0.00059317	0.00363719	0.0010513	0.00127761	0	4.56684e-05	0.000292227	0.000177778	0	5.113e-05	0.000787774
Bacteria|Bacteroidetes|Bacteroidia|Bacteroidales|Bacteroidaceae|Bacteroides|OTUID_182255	0.000336733	0.00916925	0.0199222	0	0.0306047	0.000112594	0.000343042	0.000441769	0.000777471	0	0.000153913	0.000319565	0.000558952	0	0.00314717	0	0	0	0	2.61657e-05	0	0.000111688	0.000356068	0.000233913	0.000536038	3.10001e-05	0.00124914	3.14238e-05	0.00788002	0	0.000861574	3.76294e-05	0.00705985	0.0010944	0.000112755	0	0.000478386	0.000512908	0.00059317	0.000909298	0.00111138	0.00036503	9.25669e-05	0	0	0.000177778	0.000592022	0	0
Bacteria|Firmicutes|Clostridia|Clostridiales|Lachnospiraceae|OTUID_199091	4.81047e-05	0.000206825	0.00167695	0.0109386	0.00817115	0.00363114	0.000249485	0.00530123	0.000296179	0	0.00194957	0.000559239	0	0.000246063	0.00184834	0.000189466	0.000248201	0.0123391	0.00229025	0.00727406	0	0.00351818	0.000485547	0.00189469	0	3.10001e-05	0.00405971	0.00292241	0.000290508	0.00153418	0.000287191	0.00274694	4.34452e-05	0.00348587	0.00701903	0.000174703	0.000347917	0.00666781	0.000932124	3.78874e-05	0.000210261	0.000912575	0.00268444	0.000182673	0	0.00693333	0.00140605	0	0.00031511
Bacteria|Firmicutes|Clostridia|Clostridiales|Ruminococcaceae|Faecalibacterium|prausnitzii|OTUID_173986	0	0	0.0012074	0.000405132	0	5.62968e-05	0	0.000331327	0.000135749	0	0.000897827	0	6.9869e-05	0	0	0	0.0001241	0	0.000152683	0.000209325	0	5.58441e-05	0	0.000163739	0	3.10001e-05	0	9.42714e-05	0.000290508	0.000468055	0.000215393	3.76294e-05	0	0.000324267	8.45666e-05	0	0	0.000170969	0	0.000644086	0.000811006	0.000608384	9.25669e-05	0	3.65283e-05	0	0	0	0
Bacteria|Firmicutes|Clostridia|Clostridiales|Ruminococcaceae|OTUID_176753	0.000192419	2.29806e-05	0.000134156	0.000405132	0.000148566	0.000112594	0	0.000662654	0.000172771	0	0.00100044	0.000639131	0	0	0	0	0	0	0.00045805	0.000340154	0.000152091	0	0	0.000210521	0.000164935	0	0	0.000188543	3.63135e-05	0.000390046	0	0.000263405	2.17226e-05	8.10668e-05	0.000225511	0	0	0.000512908	0	0.00322043	0.000690857	6.08384e-05	0	4.56684e-05	0	0	0	0	0
Bacteria|Firmicutes|Clostridia|Clostridiales|Ruminococcaceae|OTUID_173874	0.00264576	0.000114903	6.70781e-05	0.000540176	0.00282276	0.0017452	0.00118506	0.00778618	0.000296179	0.00140493	0.00718262	0.00655109	0.00635808	0	0.00174843	0	6.20501e-05	0	0.0137415	0.00614894	0.00836502	0.00346233	0.000809245	0.00778929	0.000247402	0.000124	0.00424708	0.00223109	0.000508388	0.00494058	0	0.00101599	0	0.00279681	0.00194503	0	0.000434896	0.027697	0.000932124	0.0553914	0.00453562	0.00638803	0	0.00516052	0.00504091	0.0016	0.000962037	0	0.00504175
Bacteria|Firmicutes|Clostridia|Clostridiales|Ruminococcaceae|OTUID_198053	0.000144314	2.29806e-05	0	0	0.000297133	0.000394078	3.11857e-05	0	0	0.00109273	0	0.00295598	0.000593886	0	0	0.00246305	0.0001241	0.000212743	0.00045805	0.000313988	0.000304183	5.58441e-05	9.71094e-05	4.67825e-05	0	0	0.000249828	0.000345662	0	0	0	7.52587e-05	0.000108613	0.000567468	0.0005074	0	0	0	8.47386e-05	3.78874e-05	0.000180223	0.000121677	0	4.56684e-05	0	0	0.00148006	0	0.00031511
Bacteria|Firmicutes|Clostridia|Clostridiales|Ruminococcaceae|Oscillospira|OTUID_175138	0.00192419	2.29806e-05	0	0	0.000445699	5.62968e-05	0.00190233	0.000607433	0.00102429	0.00218545	0.00107739	0.000559239	0.00230568	0.0023376	0.00209811	0	0.000310251	0.000212743	0.000152683	0.000261657	0	0.000223376	3.23698e-05	0.000491217	0.00964869	0.000279001	0.000187371	0.000125695	0.00824316	0	0.0114159	0.000263405	0.011122	0.000729602	0.000648344	0	8.69792e-05	0.000170969	0.00211846	0.000606198	0.000510633	0.000669222	0.000462834	0.00027401	0.00226476	0.000177778	0.000444017	0	0.00031511
Bacteria|Firmicutes|Clostridia|Clostridiales|Clostridiaceae|Clostridium|OTUID_196632	9.62094e-05	0.00245892	0.000134156	0	0	0.000112594	0.000405414	0.000828317	0.000592359	0.000312207	7.69566e-05	0	6.9869e-05	0	4.9955e-05	0.00918909	0	0.00234018	0	0.00549479	0	0	0	9.35651e-05	8.24674e-05	9.30002e-05	0	6.28476e-05	0.000581015	0.000910107	0	0	2.17226e-05	4.05334e-05	8.45666e-05	5.82343e-05	0	0	0.00728752	0.000681973	0.000300372	0	0	0	0	0	0	0	0.000157555
Bacteria|Firmicutes|Clostridia|Clostridiales|Ruminococcaceae|OTUID_369109	0.017943	2.29806e-05	0	0	0	0.0258965	0.000561342	0.00336849	0.00833004	0.00296597	7.69566e-05	0.000559239	0.000593886	0	0.000799281	0	0	0	0.000610734	0.000941965	0	0	0.000129479	0.000701738	0.000865908	0.000806002	0.000374742	0.00040851	0.00424868	0	0	0.00203199	0.0246769	0	0.00129669	0	0	0	0.00457588	0.000303099	9.01117e-05	0.00492791	0	0	0.0097896	0	0.000740028	0	0.000630219
Bacteria|Bacteroidetes|Bacteroidia|Bacteroidales|Prevotellaceae|Prevotella|copri|OTUID_849535	0.000481047	0.000597495	0	0.000405132	0	0	0	0.011983	0	0	0.0109535	0.000479348	0.0407686	0.0217151	0.0074433	0	0.00707372	0	0.000152683	0	0	0.00882336	0.0146959	0.0345489	0	0.0374481	0	3.14238e-05	0.000254194	0	0.0218265	0.0338288	0.00165092	0	0.0065962	0.00122292	8.69792e-05	0.0117969	8.47386e-05	0	0.000150186	0.00389366	0.00583171	0.0063479	0	0	0.0834012	0.00030678	0.000157555
Bacteria|Firmicutes|Clostridia|Clostridiales|Ruminococcaceae|OTUID_175828	0.0020685	4.59612e-05	0	0	0	0	0.00134098	0.00127009	0.0149324	0.0315329	0.00123131	0.000639131	0.00419214	0	0.000699371	9.47329e-05	0	0	7.63417e-05	0.000680308	0	0	0	0.000959042	0.0110094	9.30002e-05	6.24571e-05	0	0.00406711	0	0.00258472	7.52587e-05	0.0325405	0.0001216	0.000704722	0	0	0	0.00550801	0.000303099	0.00552685	0.0015818	0	0	0.0261543	0	0.00155406	0	0.000157555
Bacteria|Firmicutes|Clostridia|Clostridiales|Ruminococcaceae|Faecalibacterium|prausnitzii|OTUID_212698	0.00110641	2.29806e-05	0.000603703	0.00189061	0	0.000225187	9.3557e-05	0.00502513	0.000370224	0	0.000179565	0.00287609	0.000384279	0.000307579	4.9955e-05	0	0	0.000106372	0.000610734	0.00185776	0.000152091	5.58441e-05	0.000485547	0.000280695	8.24674e-05	9.30002e-05	6.24571e-05	0.00201112	0.000145254	0.0151858	0	0	0	0.000648535	0.00107118	0	8.69792e-05	0.000170969	0.000932124	0.00287944	0.000630782	0.000182515	0.000462834	9.13367e-05	0.000109585	0.000177778	0.000148006	0	0.000472664
Bacteria|Firmicutes|Clostridia|Clostridiales|Clostridiaceae|OTUID_299474	4.81047e-05	0	6.70781e-05	0	0	0.000760007	0	0.000276106	7.40448e-05	0.000156104	0.000102609	7.98913e-05	0	0	0	9.47329e-05	6.20501e-05	0	0	7.8497e-05	0.000304183	0.00106104	9.71094e-05	0.00018713	4.12337e-05	0	0	0.000282814	0	0.000832098	0	0	0	0.000202667	0	0.018635	0.00552318	0.000170969	0	0	0.00264328	0	0.000277701	0	0	0.00124444	7.40028e-05	5.113e-05	0
Bacteria|Firmicutes|Clostridia|Clostridiales|Ruminococcaceae|OTUID_183048	0.000481047	0.0115133	0.0185806	0.0198515	0.0127767	0.00312447	0.00143454	0.00347893	9.87264e-05	0.000156104	0.0214709	0.000958696	0.000628821	0	0	0	0.00477786	0.00202106	0.00816856	0.00457899	0.000760456	0.00217792	0.000129479	0.00416364	0.00577272	0.000899002	0.00705765	0.000439933	0.0091873	0.00579868	0.0373349	0.00334901	0.00197676	0.0155648	0.00112755	0.00157233	0.004175	0.0162421	0.000338954	0.0186406	0.00405503	0.0195899	0.000925669	0.000137005	0.0016803	0.0177778	0.000370014	0.00010226	0.00330865
Bacteria|Firmicutes|Clostridia|Clostridiales|Ruminococcaceae|Faecalibacterium|prausnitzii|OTUID_183049	0.00115451	0.00604389	0.0132144	0.0237677	0.224929	0.0273884	3.11857e-05	0.0101607	0.00128344	0	0.0103891	0.00119837	0.00859389	0.000246063	0.00139874	0.000473664	0.0131546	0.039783	0.00572563	0.0194411	0.00258555	0.0165857	0.000420807	0.0032046	0.00321623	0.00217	0.00749485	0.00609622	0.00206987	0.0179421	0.0163699	0.000865475	0.000477897	0.0449516	0.00394644	0.00209644	0.00534922	0.0215421	0.00177951	0.0196257	0.0256218	0.0235444	0.00657225	0.000137005	0.00233781	0.00942222	0.00140605	0.00010226	0.0141799
Bacteria|Bacteroidetes|Bacteroidia|Bacteroidales|Porphyromonadaceae|Parabacteroides|OTUID_180082	0.000144314	0	0	0	0	0.000197039	0.000748456	0.000607433	0.00754023	0	2.56522e-05	0	0.00524017	0	0.00019982	0.000947329	0	0	7.63417e-05	0	0	0	0	0.000163739	0.00284513	0.00310001	0.000999313	0	7.26269e-05	0	0.00380528	0	0.000108613	0	0.000648344	0	0	0.00273551	0.00127108	0.00015155	0.00123153	0.000304192	0	0	0.00365284	0.000711111	0.000148006	0.00061356	0
Bacteria|Firmicutes|Clostridia|Clostridiales|Ruminococcaceae|OTUID_185136	0	0	0.00181111	0.000135044	0	0.000197039	0	0.000773096	0.000394906	0.000468311	5.13044e-05	7.98913e-05	0	0	0.000249775	0.000378931	0.000496401	0.000319115	0.000229025	0.000313988	0.000912548	0.00173117	0.000161849	0.000654955	8.24674e-05	0	0.000187371	0.000377086	3.63135e-05	5.20061e-05	0	0	2.17226e-05	0.0104171	8.45666e-05	0	0.00534922	0.000170969	0	0.00386451	0.000360447	0.000121677	9.25669e-05	0.000365347	0	0.000177778	0	0	0.00031511
Bacteria|Bacteroidetes|Bacteroidia|Bacteroidales|Prevotellaceae|Prevotella|stercorea|OTUID_299382	9.62094e-05	0.000183845	0	0.0313302	0	0	0	0.0127009	1.23408e-05	0.000624415	0	0	0	0.000984252	0.0185833	0.00066313	0.00539836	0.000106372	0	2.61657e-05	0.00288973	0.0137376	0.00233062	0.00708755	0	0	0.0151771	0	0.000508388	2.60031e-05	0	0.0421449	0	4.05334e-05	0.0300211	0	0	0	0	0	0.00087108	0.0232403	0.192817	0.0856738	0	0	0.00140605	5.113e-05	0.00031511
Bacteria|Firmicutes|Clostridia|Clostridiales|Lachnospiraceae|Lachnospira|OTUID_182799	0	0.00163162	0	0.000135044	0	0.00132298	0.00258841	0.0028715	0.00198687	0	0	0	0	0.00110728	0	0	0	0	0	0.00897483	0.000152091	0.000446753	0	7.01738e-05	0.00156688	0	0.000624571	0.000534205	0.00010894	0.00392646	0	0	0	0	5.63777e-05	0.00197997	0	0.00324842	0.000508431	0.00246268	0.000180223	0.000912575	0.000370268	0.00146139	3.65283e-05	0.000177778	7.40028e-05	0	0.00504175
Bacteria|Firmicutes|Clostridia|Clostridiales|Lachnospiraceae|Lachnospira|OTUID_369486	4.81047e-05	0	0.000939093	0.00162053	0.0310504	0.00225187	0	0.00160141	0	0.000468311	0.000333479	0	0.000244541	0	4.9955e-05	0	0.00117895	0	0	0	0.000152091	0.00106104	0.000129479	0.00037426	0	6.20001e-05	0.000687028	0.000377086	0.000145254	0	0	0.000112888	0	0	0	0.00238761	0.00182656	0.00102582	0	0.000189437	0.000630782	0.00231186	0.000185134	0	0	0.00106667	0.00207208	0	0.000157555
Bacteria|Bacteroidetes|Bacteroidia|Bacteroidales|Prevotellaceae|Prevotella|copri|OTUID_294196	0	0	0	0	0	0	0.0089191	0.00110442	1.23408e-05	0	0.00138522	0	0.000628821	6.15157e-05	0.000149865	0.000378931	0.000682552	0	0	0	0	0.000167532	3.23698e-05	0.000397652	0.000700973	0.000186	0.000499656	0	0	0	0	0.000677328	0	0	0.000112755	0.00040764	0.000173958	0.000854847	8.47386e-05	0	0.00246305	0.000243353	0.000647968	9.13367e-05	3.65283e-05	0.000711111	0.00162806	0.00010226	0
Bacteria|Bacteroidetes|Bacteroidia|Bacteroidales|Prevotellaceae|Prevotella|copri|OTUID_301253	0.000577256	0.000137883	0	0.000540176	0	0.00154816	0.00888792	0.000165663	0.000234475	0.000156104	0.000795218	0	3.49345e-05	0.000184547	0	0	0.00688757	0	0.0069471	7.8497e-05	0.00212928	0.00173117	0.000453177	0.000678347	0.00441201	0	0.000374742	9.42714e-05	0.0067543	0.00130015	0.079911	0	0.000152058	0	0.00498943	0.000349406	0.0635383	0.00205163	0	0	0.0107233	0.00626635	0	0.000365347	7.30567e-05	0	0.0197588	0.000971469	0.00031511
Bacteria|Bacteroidetes|Bacteroidia|Bacteroidales|Bacteroidaceae|Bacteroides|uniformis|OTUID_572476	4.81047e-05	0.0113524	0.00033539	0	0.000297133	0.000562968	0.000187114	5.52212e-05	0.000431928	0	0	0.000639131	0.00674236	0	0.00019982	0	0	0	0	5.23314e-05	0	0	0	2.33913e-05	0.00197922	0.002046	0	0.0026396	0.000544702	0	0.00631821	0	0.000564788	0.00125654	2.81889e-05	0	0	0	0	0.000113662	6.00745e-05	0	0	0	0.00135155	0	0.000148006	0	0.000157555
Bacteria|Firmicutes|Clostridia|Clostridiales|Ruminococcaceae|Faecalibacterium|prausnitzii|OTUID_2544615	0.000625361	6.89417e-05	0.000134156	0.000810263	0	0.000197039	0	0	0.000209794	0.000468311	0.000205218	0.000319565	0.000209607	0	9.99101e-05	0	0	0.00212743	0.000839759	0.000104663	0	5.58441e-05	0	0.000116956	0	3.10001e-05	6.24571e-05	3.14238e-05	3.63135e-05	0.000416049	0	7.52587e-05	0	0.00174294	5.63777e-05	0.000116469	0.000434896	0.000341939	0	0.000492536	0.00033041	0	0	0.00269443	0	0	0	0	0.000157555
Bacteria|Firmicutes|Clostridia|Clostridiales|Ruminococcaceae|Faecalibacterium|prausnitzii|OTUID_367232	0.000577256	0	6.70781e-05	0.00121539	0.000445699	0.0008726	0	0.0010492	0.00343074	0	0.000333479	0.00383478	0.000279476	0.000553642	0	0	0	0	0.000839759	0.000470982	0.00121673	0.000111688	0.000323698	0.0037426	0.000206169	0	6.24571e-05	0.000345662	3.63135e-05	0.00374444	0	0.000112888	6.51678e-05	0.000364801	0.00718816	0.000349406	0.000434896	0.00803556	0	0.000340987	0.00702872	6.08384e-05	0.000740535	0.000182673	0	0.000355556	0.000222008	0	0.00299354
Bacteria|Firmicutes|Clostridia|Clostridiales|Ruminococcaceae|OTUID_182010	0.00288628	0.000206825	0.00100617	0.00904794	0.00148566	0.00365929	0.000187114	0.0108786	0.000407247	0.00265376	0.0197779	0.00167772	0.000663755	0.00104577	0	0.000378931	0	0.000106372	0.00740515	0.00389869	0.00152091	0.00100519	0.000453177	0.00994129	0.000577272	0.000155	6.24571e-05	0.0318009	0.00083521	0.0163039	0	0.000752587	2.17226e-05	0.00798508	0.00600423	0.000291172	0.000826303	0.000683878	0.0022032	0.00170493	0.00495615	0.00273773	0.000370268	0.00109604	0.000255698	0.000355556	0.000740028	0	0.0115015
Bacteria|Firmicutes|Clostridia|Clostridiales|OTUID_176323	0.000817779	0.000344709	0.000268312	0	0.000148566	0.000197039	0.000374228	0.000828317	0.00014809	0	0.000436088	0.000479348	0.000489083	6.15157e-05	0.00029973	0	0.000620501	0.00191469	0.000152683	0.00170077	0.000608365	0.000223376	3.23698e-05	0.000233913	0	0	0	0.000188543	7.26269e-05	5.20061e-05	7.17978e-05	0.000150517	0.000238949	0.000689068	0.00107118	0	0.000565365	0.000512908	0.000338954	0.000189437	0.000210261	0	0	0.000137005	0	0.000355556	0.000148006	0.00429492	0.000157555
Bacteria|Firmicutes|Clostridia|Clostridiales|Ruminococcaceae|Oscillospira|OTUID_347690	4.81047e-05	0	0.000201234	0	0.0013371	0.000450374	0.000249485	0.000220885	0.000407247	0	0.000179565	0.000159783	0.00122271	0.000123031	0.000849236	9.47329e-05	0.0001241	0.000106372	0.000534392	0.000156994	0	0.000167532	6.47396e-05	0.000397652	0	9.30002e-05	0.000562114	0.000314238	0.00010894	0.000312037	0	0.000301035	0.000412729	0.000567468	0.000112755	0	4.34896e-05	0	0.000254216	0.000189437	3.00372e-05	6.08384e-05	0	9.13367e-05	7.30567e-05	0	0.000222008	0	0.00031511
Bacteria|Firmicutes|Clostridia|Clostridiales|Ruminococcaceae|Faecalibacterium|prausnitzii|OTUID_295485	0.000144314	2.29806e-05	0.00033539	0.0021607	0.000297133	0.00647413	0.00118506	0.000331327	0.00290009	0	0.000256522	0.0160582	0.00719651	0.00135335	0.018933	0	6.20501e-05	0.00319115	0.0183984	0.0220315	0.0130798	0.00150779	0	0.000397652	0	0	0.000124914	0.000188543	0	0	0	7.52587e-05	4.34452e-05	0.00721495	0.00107118	5.82343e-05	0.00221797	0	0.00127108	0.00742593	6.00745e-05	0	0.00370267	0.00977303	0.00105932	0	0.000592022	5.113e-05	0.0149677
Bacteria|Firmicutes|Clostridia|Clostridiales|Ruminococcaceae|Faecalibacterium|prausnitzii|OTUID_86170	0.000192419	4.59612e-05	0.000737859	0.0033761	0	0.000619265	9.3557e-05	0.000552212	0.000209794	0	0.00023087	0.00159783	0.000244541	0.000246063	0.00019982	9.47329e-05	0	0.000957345	0.00290099	0.00078497	0.000304183	0.000111688	9.71094e-05	0.00575425	4.12337e-05	9.30002e-05	0.000187371	0.000785595	7.26269e-05	0.00395247	0	7.52587e-05	4.34452e-05	0.000405334	0.00239605	0.00040764	0.000695834	0.00324842	0.00288111	0.00113662	0.0348432	0.0015818	0	0.000228342	3.65283e-05	0.000177778	0	0	0.00252088
Bacteria|Firmicutes|Clostridia|Clostridiales|Ruminococcaceae|OTUID_186772	0.000529151	0	0	0.000540176	0	0.000506671	6.23714e-05	0.000276106	0.000715767	0	0.000205218	0.00287609	0.000209607	6.15157e-05	0	0.000189466	6.20501e-05	0.000106372	7.63417e-05	0.00206709	0.000304183	0.000111688	0	0.000210521	0	3.10001e-05	0	0.000125695	0	0.000260031	0	3.76294e-05	2.17226e-05	0.000364801	0.00389006	0	4.34896e-05	0.00239357	0	0.00265212	0.00150186	0.0020685	0	0.00237476	0.00021917	0	0.000148006	0	0
Bacteria|Bacteroidetes|Bacteroidia|Bacteroidales|Prevotellaceae|Prevotella|copri|OTUID_344318	0	9.19223e-05	0	0.00540176	0	2.81484e-05	0.0734423	0.000331327	0.000382565	0	0.00023087	0.000239674	0.000768559	0.00178396	0.00304726	0.00066313	0.00471581	0	0.00847393	2.61657e-05	0.0069962	0.000111688	0.00197456	0.000818694	0.0544285	0	0.00412217	0	0.000435761	0	0.00258472	0.00188147	0.000130336	0	0.00146582	5.82343e-05	0.012438	0.0184647	0	0	0.00033041	0.00450204	0.000185134	9.13367e-05	0.00588106	0	0.000148006	0.00122712	0.0034662
Bacteria|Firmicutes|Clostridia|Clostridiales|OTUID_187355	0.00125072	2.29806e-05	0	0	0	0.00253336	0.00224537	0.000165663	0.00227071	0.00359038	0.000205218	0.00223696	0.00160699	0.00147638	0.00134879	0	6.20501e-05	0	0.00045805	0.000287822	0	5.58441e-05	0	0.00056139	0.00639123	0	0.000249828	0.000377086	0.0018883	0	0	0.000225776	0.00501792	0	0.00135307	0	0	0	0.00059317	0.000909298	0.000901117	0.00121677	0	0	0.00087668	0	0.000296011	0	0.000157555
Bacteria|Firmicutes|Clostridia|Clostridiales|Lachnospiraceae|Roseburia|OTUID_177515	4.81047e-05	0.00452717	0.00160987	0.00567184	0.00861685	0.0025615	0.00427244	0.010989	1.23408e-05	0.000156104	0.00125696	0.000719022	0.000558952	0.00406004	0.00224798	0.00066313	0.00018615	0.000425487	7.63417e-05	0.00151761	0	0.000111688	0.000647396	0.00259643	0.00111331	3.10001e-05	0.00193617	0.00518493	0.000181567	0	0	0.00357479	2.17226e-05	0.00526934	0.00160677	0.000174703	0.00408802	0.000170969	0.00059317	0.00109873	0.00402499	0.0445945	0.000185134	0.000639357	0.000840152	0	0.00170207	0	0.00110288
Bacteria|Firmicutes|Clostridia|Clostridiales|Ruminococcaceae|Faecalibacterium|prausnitzii|OTUID_184000	0.00115451	0.00271171	0.055004	0.037002	0.00698262	0.000985194	0.00143454	0.0147993	0.00741682	0	0.0266526	0.000958696	0.00258515	0.000492126	0.00574483	9.47329e-05	0.00961777	0.00372301	0.00129781	0.0141818	0.001673	0.00787402	0.000388438	0.0162569	0.00313376	0.00616901	0.00380988	0.00351947	0.0172489	0.0133656	0.0761057	0.00263406	0.00136852	0.0123627	0.00248062	0.00128115	0.00360964	0.0138485	0.00338954	0.0253467	0.0125856	0.0212934	0.0176803	0.000182673	0.0041277	0.00124444	0.000740028	0.00040904	0.013077
Bacteria|Firmicutes|Clostridia|Clostridiales|Clostridiaceae|OTUID_287691	9.62094e-05	0	0.000402468	0.000135044	0	0.00374374	0	0.000607433	9.87264e-05	0.000468311	0.000102609	0.000479348	3.49345e-05	0	0	0.000284199	6.20501e-05	0	0.000229025	0.00018316	0.00212928	0.00268052	0.000129479	0.000467825	0.000164935	0	0	0.000565629	0.000145254	0.00702083	0	0.000301035	2.17226e-05	0.00231041	0	0.0235849	0.00574063	0.000512908	0	0.00015155	0.00934158	0	0.00129594	4.56684e-05	0.000109585	0.0328889	0.000962037	0.00025565	0
Bacteria|Bacteroidetes|Bacteroidia|Bacteroidales|Prevotellaceae|Prevotella|copri|OTUID_196296	9.62094e-05	4.59612e-05	0	0.00135044	0	0.000197039	9.3557e-05	0.000276106	0.000172771	0	0.000205218	0	3.49345e-05	0.000307579	0.000649416	0	0.0001241	0.000106372	0.00045805	0.000130828	0.000608365	0.000446753	0.000906354	2.33913e-05	0	0.00232501	0.002186	0.00040851	0.00101678	7.80092e-05	0	0.000790216	0	4.05334e-05	2.81889e-05	0.00366876	4.34896e-05	0.00683878	0.000254216	0	0.000270335	0.000486707	0	0.000456684	0.00087668	0	0.00214608	0.00010226	0.00157555
Bacteria|Bacteroidetes|Bacteroidia|Bacteroidales|Prevotellaceae|Prevotella|copri|OTUID_186974	0.000144314	0.000666437	0.000201234	0.0225523	0.000148566	0	0.0110085	0.00955326	0.0225837	0.00124883	0.0163918	7.98913e-05	0.0140087	0.00541339	0.00479568	0.00066313	0.0150161	0.00106372	0.00358806	0.00620127	0.00152091	0.0515999	0.0341178	0.00987111	0.000618506	0.00381301	0.00955593	3.14238e-05	0.00261457	0.00122214	0	0.0191157	0.00430107	0.0294273	0.00515856	0.0189262	0.0574498	0.0196615	0.0493179	0.000454649	0.00982218	0.0328527	0.00342497	0.00296844	0.00197253	0.0138667	0.0158366	0.00030678	0.00299354
Bacteria|Firmicutes|Clostridia|Clostridiales|Lachnospiraceae|OTUID_362344	0	0	0	0.000270088	0.000445699	0.000309632	0	5.52212e-05	0.000530655	0	0.000436088	0.000639131	0	6.15157e-05	0.000349685	9.47329e-05	0	0	0.000229025	0.000156994	0	0.000167532	3.23698e-05	2.33913e-05	4.12337e-05	0	0	0.000157119	0	0.000104012	0.000143596	0	0	4.05334e-05	2.81889e-05	0.00133939	0	0	0	3.78874e-05	3.00372e-05	0	9.25669e-05	0	0.000146113	0	0	0	0.000472664
Bacteria|Firmicutes|Clostridia|Clostridiales|OTUID_199677	0.00259765	0.00213719	0.00033539	0.0259284	0.0849799	0.0245454	0.000467785	0.00513557	0.00128344	0.000312207	0.0818818	0.0996245	0.00443668	0.00965797	0.0156359	0.00246305	0.00366096	0.00191469	0.0204596	0.0406091	0.0135361	0.0302116	0.00262195	0.0768637	0.00140195	0.000620001	0.00368497	0.0191685	0.000871523	0.00962113	0.0175187	0.00293509	0.000825459	0.0110656	0.0155884	0.110005	0.00904584	0.0220551	0.00211846	0.00530424	0.00753935	0.0258563	0.00907155	0.017628	0.0596143	0.00213333	0.00236809	0.00010226	0.071845
Bacteria|Firmicutes|Clostridia|Clostridiales|Ruminococcaceae|OTUID_584951	0.00139504	6.89417e-05	0	0.000135044	0	0.00410967	0.00290027	0.000386548	0.000987264	0.00140493	0	0.00127826	0.00359825	0.00043061	0.000149865	0.00179992	6.20501e-05	0	0.00259562	0.000706473	0.000304183	0	0.000873984	0.00018713	0	0	0.000124914	0.00267102	0.000326821	0	0	0.000639699	0.00640817	0	0.000732911	0	0	0.000854847	0	0.000606198	0.000360447	0	0	0.00264876	0.000365283	0.000177778	0.000296011	0	0.00819285
Bacteria|Firmicutes|Clostridia|Clostridiales|Mogibacteriaceae|OTUID_187517	0.00134693	0	0	0.000135044	0	0.00106964	0.000779642	0.000220885	0	0.0143615	2.56522e-05	0.000159783	0.0010131	0.000123031	0.000649416	0	0.00018615	0	0	0.000104663	0	0	6.47396e-05	7.01738e-05	8.24674e-05	0	6.24571e-05	0	7.26269e-05	0	7.17978e-05	7.52587e-05	0.000238949	0	8.45666e-05	0	0	0	0	0	0.000150186	0	0.000185134	0.000182673	0.000255698	0	0.000740028	0	0.000157555
Bacteria|Firmicutes|Clostridia|Clostridiales|Lachnospiraceae|Lachnospira|OTUID_176269	0	0.0014248	6.70781e-05	0.00243079	0.00207993	0.00053482	0	0.00121487	0.00197453	0.000312207	0	0.000719022	0.000104803	0.00141486	4.9955e-05	0	0.00018615	0.000957345	0.0175586	0.0149929	0.011711	0.00407662	0	0.000514608	0.000494805	0	0.000687028	0.00150834	0.000290508	0.00499259	0	0.000865475	0	0.000851202	0.000704722	0	8.69792e-05	0.00410327	0	0.00117451	0.00345428	0	0.00323984	0.00155272	7.30567e-05	0	0.000148006	0	0.0469513
Bacteria|Firmicutes|Clostridia|Clostridiales|Ruminococcaceae|OTUID_540055	0.00245334	0	0	0	0	0.000760007	0.00237011	0.000331327	0.000431928	0.0340306	0.00359131	0.00127826	0.000419214	0.00289124	4.9955e-05	0	0	0	0	0.000104663	0	0	0.000161849	0.00121635	0.000577272	0.000186	0	0.000125695	0.0135812	0	0	0.00161806	0.00102096	4.05334e-05	2.81889e-05	0	4.34896e-05	0.000683878	0.00322007	0	9.01117e-05	0.00152096	0	9.13367e-05	3.65283e-05	0.000711111	0.000814031	0	0
Bacteria|Firmicutes|Clostridia|Clostridiales|Lachnospiraceae|Coprococcus|OTUID_175846	4.81047e-05	2.29806e-05	0	0	0.00163423	0.0034341	0.0010915	0.000220885	0.00132047	0	0.00543827	0.000159783	0.00464629	0.00418307	0	9.47329e-05	0.0164433	0	7.63417e-05	5.23314e-05	0	0	0.000161849	0.0136371	4.12337e-05	0	0.000624571	0	0.000581015	0	0	0.00165569	0.000130336	0	0	0	0.000217448	0.000512908	8.47386e-05	0	0.000630782	0.00121677	0	0	0.000182642	0.000177778	0.00103604	0	0.000157555
Bacteria|Firmicutes|Clostridia|Clostridiales|Ruminococcaceae|OTUID_318569	9.62094e-05	6.89417e-05	0	0	0.00118853	0.00109779	0.009574	0.000276106	0.0040231	0	0.000128261	0.000159783	0.000419214	0.000799705	0.000999101	9.47329e-05	6.20501e-05	0	0.000763417	0.000392485	0	0.00027922	0	0	0.000412337	0	0	0.000125695	0.000544702	2.60031e-05	0	0.0021825	0.00456175	4.05334e-05	0.00225511	0	0	0.000683878	0.000847386	0.000265212	9.01117e-05	0.00036503	0	9.13367e-05	0.000584454	0	0.000444017	0	0
Bacteria|Firmicutes|Clostridia|Clostridiales|Lachnospiraceae|Blautia|OTUID_186748	4.81047e-05	2.29806e-05	0.00147572	0.00162053	0.00207993	0.00101334	9.3557e-05	0.000165663	0.000728107	0	0.00156478	0.00167772	0.000908297	0	0.000349685	0	6.20501e-05	0.000319115	0.00145049	0.00907949	0.00334601	0.000167532	0	0.000654955	0	0	6.24571e-05	0.000282814	3.63135e-05	0.00033804	0	7.52587e-05	4.34452e-05	0.00640428	0.00755462	0.000232937	4.34896e-05	0.000683878	0.0011016	0	0.00054067	0.00212934	0.00925669	0	0.00113238	0.000711111	7.40028e-05	0	0.00110288
Bacteria|Bacteroidetes|Bacteroidia|Bacteroidales|Prevotellaceae|Prevotella|copri|OTUID_300650	4.81047e-05	0.000275767	0	0.000405132	0	0	0.000155928	0.000165663	0	0	0.00420696	0	0.000104803	0.000492126	0.00029973	0.000473664	0.0128444	0	0	2.61657e-05	0.00577947	5.58441e-05	3.23698e-05	0.0021286	0	3.10001e-05	0.000312285	0	0	2.60031e-05	0	0	0	0	0.00335447	0.000116469	0	0.000170969	0.0283027	0	0.000270335	0	0	0.00383614	0	0	0.000222008	0.00030678	0
Bacteria|Firmicutes|Clostridia|Clostridiales|Lachnospiraceae|OTUID_192182	0	0.000160864	0	0	0.00103996	2.81484e-05	0	5.52212e-05	2.46816e-05	0	0.00118	0	0.0228821	0.000492126	0.000799281	9.47329e-05	0.000434351	0.000957345	0	0	0.000152091	0	0	2.33913e-05	0	0	0	0.00691324	0.000907836	0	0	0.00150517	0.00236776	4.05334e-05	0.000112755	0	0	0.000341939	0	3.78874e-05	6.00745e-05	0	0	0.000456684	0.00178989	0	0.00244209	0	0
Bacteria|Bacteroidetes|Bacteroidia|Bacteroidales|Odoribacteraceae|Odoribacter|OTUID_3579707	0.000240523	0.00216017	0	0	0.000297133	0.00129483	0.000748456	0.000773096	0.00186346	0	0.000128261	7.98913e-05	0.00380786	0	0.000649416	0.000757863	0	0	7.63417e-05	0.00261657	0	0	0	7.01738e-05	0.000989609	0.00347201	0	0.000848443	0.000472075	0	0.00165135	0.000301035	0.000782014	0.000729602	0.000112755	0	0	0.000341939	0.00211846	0.000909298	0.00156194	0.00121677	9.25669e-05	0	0.00449299	0.000533333	7.40028e-05	0.00020452	0
Bacteria|Firmicutes|Clostridia|Clostridiales|Lachnospiraceae|Dorea|OTUID_187505	9.62094e-05	2.29806e-05	0.000268312	0.000270088	0.000891398	0.00109779	3.11857e-05	0.000607433	0.000357883	0.000156104	0.00105174	0.00151794	0.000663755	6.15157e-05	0.00029973	0.0071997	6.20501e-05	0.000212743	0	0.000235491	0.000304183	0.000781817	0.000129479	0.000327478	4.12337e-05	3.10001e-05	0.000562114	0.00172831	0	5.20061e-05	0.000215393	0	0.00162919	0.000526934	0.00160677	0	8.69792e-05	0.000170969	8.47386e-05	0.00162916	0.000180223	0.00036503	9.25669e-05	4.56684e-05	0.000109585	0	7.40028e-05	0	0.000157555
Bacteria|Bacteroidetes|Bacteroidia|Bacteroidales|Rikenellaceae|OTUID_772282	9.62094e-05	0.000298748	0	0	0	0.00070371	6.23714e-05	0.00049699	0.00211028	0.000936622	0	0.000159783	0.00489083	0.000369094	0.000249775	0.000568397	0	0	0	0.000575645	0	0.000111688	0	0	0	0	0	0.00153977	7.26269e-05	0	0.000502585	0	0.0247855	8.10668e-05	0.0005074	0	0	0.000683878	0.000254216	0.000265212	0.000841043	0.00036503	0	0	0.000547925	0.000533333	0.000666025	0	0.000157555
Bacteria|Firmicutes|Clostridia|Clostridiales|Ruminococcaceae|OTUID_184850	4.81047e-05	2.29806e-05	0.000134156	0	0.000891398	0.0027304	3.11857e-05	5.52212e-05	0.000246816	0.00187324	0.00102609	0.00311576	6.9869e-05	6.15157e-05	0.000449595	0.00179992	0.000558451	0.000212743	0.000381709	0.000209325	0.000304183	5.58441e-05	3.23698e-05	7.01738e-05	4.12337e-05	0	6.24571e-05	0	7.26269e-05	0	0.000143596	3.76294e-05	2.17226e-05	0	0.000535588	0	0.00100026	0	0.000169477	0	0.000270335	0.000304192	0	9.13367e-05	0.000146113	0	7.40028e-05	0	0
Bacteria|Bacteroidetes|Bacteroidia|Bacteroidales|Porphyromonadaceae|Parabacteroides|distasonis|OTUID_578016	0	0.000689417	0.000201234	0	0.000297133	0.000197039	0.000280671	5.52212e-05	0.00118472	0	0.000102609	0.000159783	0.000174672	6.15157e-05	0.000149865	0	6.20501e-05	0.000106372	0	0.000261657	0	0	0	2.33913e-05	0.000989609	0.000217	0.000124914	0.000848443	3.63135e-05	0.000104012	0.000430787	0	0.00099924	0.000405334	0	0	8.69792e-05	0.00102582	0	7.57748e-05	3.00372e-05	0	0	0	3.65283e-05	0.000177778	7.40028e-05	0.00173842	0
Bacteria|Firmicutes|Clostridia|Clostridiales|Ruminococcaceae|Faecalibacterium|prausnitzii|OTUID_364563	0.000432942	2.29806e-05	0.00442715	0.000810263	0.000594265	0.000394078	3.11857e-05	0.00127009	0.000357883	0.000156104	0.000436088	0.00383478	0.000104803	0.000123031	4.9955e-05	0	0.0001241	0.000212743	0.0103061	0.00117746	0.00425855	5.58441e-05	3.23698e-05	0.0013333	4.12337e-05	0	0	0.006599	0	0.000130015	0	0.000263405	0.000673401	8.10668e-05	8.45666e-05	0.000524109	0	0.00530005	8.47386e-05	0.00174282	0.00402499	0.00036503	0	0.00027401	0.000146113	0.000711111	7.40028e-05	0	0.00267843
Bacteria|Firmicutes|Clostridia|Clostridiales|OTUID_325437	0.00197229	0	0	0	0.000445699	0.000337781	0.000124743	0.000828317	0.00288775	0.00234155	0.000179565	0.000399457	0.00139738	0	0.00354681	0.000189466	0.00142715	0	0.00114513	0.000497148	0.000760456	0.000223376	0.000194219	0.000210521	8.24674e-05	0.00186	0.0079945	0.000565629	0.0107851	0	0.00545663	0.000376294	0.000760291	0	0.00374912	5.82343e-05	0	0.00102582	0.000932124	0.000189437	0.00222276	0.000182515	9.25669e-05	9.13367e-05	0.00222823	0	0.000370014	0	0
Bacteria|Firmicutes|Clostridia|Clostridiales|Lachnospiraceae|OTUID_2393022	0.000384837	0.000229806	0.000536625	0.000540176	0.000742832	0.000506671	0.000280671	0.000607433	7.40448e-05	0.000156104	2.56522e-05	0.000159783	6.9869e-05	6.15157e-05	4.9955e-05	0.00113679	0.0174361	0.00138283	7.63417e-05	0.000130828	0.000304183	5.58441e-05	3.23698e-05	0.000116956	8.24674e-05	0	0	0	3.63135e-05	0	0	0.000188147	2.17226e-05	8.10668e-05	0.000225511	0	0.00404453	0.000170969	0.000169477	3.78874e-05	9.01117e-05	0.000121677	9.25669e-05	9.13367e-05	0	0.000177778	7.40028e-05	0	0
Bacteria|Firmicutes|Clostridia|Clostridiales|Ruminococcaceae|Faecalibacterium|prausnitzii|OTUID_180637	0.00129883	0	0	0.00256583	0.000297133	0.000365929	0	5.52212e-05	0	0	0	0.00151794	0.000384279	0	4.9955e-05	0	0	0	0.00206123	0.00018316	0.000456274	0	0	7.01738e-05	0	0	0	0.000125695	7.26269e-05	0.000858101	0	0	0	0	0.000112755	0.000349406	4.34896e-05	0.000854847	0.000508431	0.000378874	0.00033041	0.000182515	9.25669e-05	0.00242042	0.000109585	0.000711111	7.40028e-05	0	0.000787774
Bacteria|Firmicutes|Clostridia|Clostridiales|Lachnospiraceae|Coprococcus|OTUID_186592	0.000432942	0	0	0.000270088	0.000297133	5.62968e-05	3.11857e-05	0.000220885	0.000111067	0.000780518	0.000333479	0.00119837	3.49345e-05	0	0	0.000284199	6.20501e-05	0	0.000229025	0.000235491	0	0.000223376	3.23698e-05	2.33913e-05	0.000164935	0	0.000124914	0.000251391	0.000217881	7.80092e-05	0.000143596	7.52587e-05	0.000173781	0.000364801	0.000112755	0	8.69792e-05	0	8.47386e-05	0.000189437	9.01117e-05	0	0.000277701	4.56684e-05	0.000109585	0	0.000148006	0	0.000157555
[truncated: 14 more columns]
